# Supplementary material for: Identification of novel proteins and mRNAs differentially bound to the Leishmania Poly(A) Binding Proteins reveals a direct association between PABP1, the RNA-binding protein RBP23 and mRNAs encoding ribosomal proteins
Source: PLoS Negl Trop Dis. 2021 Oct 27;15(10):e0009899. doi: 10.1371/journal.pntd.0009899 (PMC8575317; doi:10.1371/journal.pntd.0009899)
Supplement: S1 Table — (XLSX) [file pntd.0009899.s007.xlsx]

## Sheet: S1 Table
S1 Table. mRNAs specifically co-precipitated with the three L. major PABP homologues.
LmPABP1				LmPABP2				LmPABP3
ID	Product Description	log2FC		ID	Product Description	log2FC		ID	Product Description	log2FC
LmjF.11.1110 LmjF.11.1130	60S ribosomal protein L28, putative	6.29462		LmjF.28.2770 LmjF.28.2780	heat-shock protein hsp70, putative	6.69581		LmjF.06.0010	histone H4	7.42626
LmjF.15.0440	tb-292 membrane associated protein-like protein (pseudogene)	5.74147		LmjF.06.0010	histone H4	6.66297		LmjF.28.2770 LmjF.28.2780	heat-shock protein hsp70, putative	7.01123
LmjF.35.0400 LmjF.35.0410 LmjF.35.0420	40S ribosomal protein S3A, putative	5.53916		LmjF.15.0440	tb-292 membrane associated protein-like protein (pseudogene)	6.10852		LmjF.27.1190	histone H1, putative	6.42626
LmjF.28.2770 LmjF.28.2780	heat-shock protein hsp70, putative	5.16993		LmjF.27.1190 LmjF.27.1240	histone H1, putative	5.73697		LmjF.19.0030 LmjF.19.0040 LmjF.19.0050	histone H2B	6.12928
LmjF.35.3290 LmjF.35.3280	60S ribosomal subunit protein L31, putative	5.12928		LmjF.19.0030 LmjF.19.0040 LmjF.19.0050	histone H2B	5.56478		LmjF.15.1080 LmjF.15.1120 LmjF.15.1160	tryparedoxin peroxidase	5.64386
LmjF.34.2870 LmjF.34.2880 LmjF.34.2890 LmjF.34.2900	60S ribosomal protein L3, putative	4.78136		LmjF.15.1080 LmjF.15.1120 LmjF.15.1160 LmjF.15.1100 LmjF.15.1140	tryparedoxin peroxidase	5.32193		LmjF.36.1610	universal minicircle sequence binding protein, putative	5.44294
LmjF.14.1110 LmjF.14.1120	kinesin K39, putative	4.61471		LmjF.16.0570 LmjF.16.0575 LmjF.16.0600 LmjF.16.0610	histone H3, putative	5.30986		LmjF.16.0570 LmjF.16.0575 LmjF.16.0600 LmjF.16.0610	histone H3, putative	5.32193
LmjF.28.1010 LmjF.28.1030	40S ribosomal protein S20, putative	4.61471		LmjF.17.0080 LmjF.17.0081 LmjF.17.0082 LmjF.17.0083 LmjF.17.0084 LmjF.17.0085 LmjF.17.0086	elongation factor 1-alpha	5.2854		LmjF.29.1730 LmjF.29.1740 LmjF.29.1720	histone H2A, putative	5.10852
LmjF.24.2070 LmjF.24.2080	40S ribosomal protein S8, putative	4.55459		LmjF.11.1110 LmjF.11.1130	60S ribosomal protein L28, putative	4.87447		LmjF.17.0080 LmjF.17.0081 LmjF.17.0082 LmjF.17.0083 LmjF.17.0084 LmjF.17.0085 LmjF.17.0086	elongation factor 1-alpha	4.93074
LmjF.06.0010	histone H4	4.49185		LmjF.27.0510 LmjF.27.0500	calpain-like cysteine peptidase, putative	4.58496		LmjF.11.1110 LmjF.11.1130	60S ribosomal protein L28, putative	4.75489
LmjF.32.3130	60S ribosomal protein L3, putative	4.45943		LmjF.35.0400 LmjF.35.0410 LmjF.35.0420	40S ribosomal protein S3A, putative	4.56478		LmjF.27.0130	Zinc Finger protein 3, putative	4.64386
LmjF.35.3760 LmjF.35.3780	60S ribosomal protein L27A/L29, putative	4.45943		LmjF.15.0010	histone H4	4.54432		LmjF.15.0010	histone H4	4.61471
LmjF.27.1380 LmjF.27.1390	60S acidic ribosomal protein P0, putative	4.2854		LmjF.29.1720 LmjF.29.1730 LmjF.29.1740	histone H2A, putative	4.45943		LmjF.09.1340	histone H2B	4.55459
LmjF.30.3730 LmjF.30.3720	60S acidic ribosomal protein P2, putative	4.20945		LmjF.34.2870 LmjF.34.2880 LmjF.34.2890 LmjF.34.2900	60S ribosomal protein L3, putative	4.45943		LmjF.14.1160	enolase	4.55459
LmjF.16.0600 LmjF.16.0610 LmjF.16.0570 LmjF.16.0575	histone H3	4.04439		LmjF.32.3130	60S ribosomal protein L3, putative	4.39232		LmjF.27.1240	histone H1, putative	4.52356
LmjF.27.1190 LmjF.27.1240	histone H1, putative	4.04439		LmjF.36.1610	universal minicircle sequence binding protein, putative	4.36923		LmjF.15.0440	tb-292 membrane associated protein-like protein (pseudogene)	4.20945
LmjF.17.0080 LmjF.17.0081 LmjF.17.0082 LmjF.17.0083 LmjF.17.0084 LmjF.17.0085 LmjF.17.0086	elongation factor 1-alpha	4		LmjF.09.1340	histone H2B	4.29768		LmjF.10.0970 LmjF.10.0870 LmjF.10.0990	histone H3	4.04439
LmjF.27.0510 LmjF.27.0500	calpain-like cysteine peptidase, putative	4		LmjF.30.1500 LmjF.30.1510	p1/s1 nuclease	4.24793		LmjF.35.0400 LmjF.35.0410 LmjF.35.0420	40S ribosomal protein S3A, putative	4.04439
LmjF.29.2470 LmjF.29.2460	60S ribosomal protein L13, putative	4		LmjF.10.0870 LmjF.10.0970 LmjF.10.0990	histone H3	4.16993		LmjF.21.0915 LmjF.21.0920 LmjF.21.0930	histone H2A	4
LmjF.36.3390 LmjF.36.3400	60S ribosomal protein L29, putative	4		LmjF.30.1460 LmjF.30.1470 LmjF.30.1480 LmjF.30.1490	class i nuclease-like protein	4.16993		LmjF.30.1500 LmjF.30.1510	p1/s1 nuclease	3.90689
LmjF.15.1080 LmjF.15.1120 LmjF.15.1160	tryparedoxin peroxidase	3.9542		LmjF.27.0130	Zinc finger protein 3, putative	3.9386		LmjF.30.1460 LmjF.30.1470 LmjF.30.1480 LmjF.30.1490	class i nuclease-like protein	3.85798
LmjF.31.1900 LmjF.31.2030	ubiquitin-60S ribosomal protein L40	3.85798		LmjF.28.2740 LmjF.28.2750	receptor for activated C kinase 1	3.70044		LmjF.23.1050 LmjF.23.1080 LmjF.23.1086	small hydrophilic endoplasmic reticulum-associated protein (sherp)	3.70044
LmjF.10.0870 LmjF.10.0970 LmjF.10.0990	histone H3	3.80735		LmjF.11.0670 LmjF.11.0673 LmjF.11.0675	major facilitator superfamily, putative	3.58496		LmjF.34.2870 LmjF.34.2880 LmjF.34.2890 LmjF.34.2900	60S ribosomal protein L3, putative	3.52356
LmjF.30.1460 LmjF.30.1470 LmjF.30.1480 LmjF.30.1490	class i nuclease-like protein	3.80735		LmjF.11.0680	Uncharacterized protein	3.5025		LmjF.23.1075 LmjF.23.1084	Uncharacterized protein	3.45943
LmjF.30.1500 LmjF.30.1510	p1/s1 nuclease	3.75489		LmjF.21.0915 LmjF.21.0920 LmjF.21.0930	histone H2A	3.5025		LmjF.36.3530	60S ribosomal protein L40, putative	3.45943
LmjF.32.0430	60S ribosomal protein L17, putative	3.75489		LmjF.14.1160	enolase	3.45943		LmjF.20.1310	small myristoylated protein-1	3.39232
LmjF.35.1910	60S ribosomal protein L15, putative	3.75489		LmjF.33.2270	Uncharacterized protein	3.36923		LmjF.14.1110	kinesin K39, putative	3.32193
LmjF.04.0470	60S ribosomal protein L11 (L5, L16)	3.70044		LmjF.35.2010	40S ribosomal protein S6, putative	3.32193		LmjF.24.0680	myo-inositol/proton symporter (MIT)	3.32193
LmjF.11.0760 LmjF.11.0780	40S ribosomal protein S21, putative	3.64386		LmjF.12.0995 LmjF.12.0880 LmjF.12.0885	Uncharacterized protein	3.27302		LmjF.24.2080 LmjF.24.2070	40S ribosomal protein S8, putative	3.32193
LmjF.11.0970 LmjF.11.0960	40S ribosomal protein S5	3.64386		LmjF.28.1010 LmjF.28.1030	40S ribosomal protein S20, putative	3.27302		LmjF.09.0060	RNA-binding protein 5, putative	3.24793
LmjF.15.0950	40S ribosomal protein S3, putative	3.58496		LmjF.21.1780	40S ribosomal protein S6, putative	3.16993		LmjF.06.1260	pteridine transporter, putative	3.16993
LmjF.26.2330 LmjF.26.2340	60S ribosomal protein L35, putative	3.58496		LmjF.29.1070 LmjF.29.1080 LmjF.29.1090	60S ribosomal protein L1a, putative	3.16993		LmjF.11.0670 LmjF.11.0673 LmjF.11.0675	major facilitator superfamily, putative	3.16993
LmjF.28.2740 LmjF.28.2750	receptor for activated C kinase 1	3.58496		LmjF.35.1910	60S ribosomal protein L15, putative	3.16993		LmjF.28.2750 LmjF.28.2740	receptor for activated C kinase 1	3.16993
LmjF.24.2210	60S ribosomal protein L12, putative	3.52356		LmjF.12.1015	Uncharacterized protein	3.11548		LmjF.32.3130	60S ribosomal protein L3, putative	3.16993
LmjF.36.3530	60S ribosomal protein L40, putative	3.52356		LmjF.06.1260	pteridine transporter, putative	3.05889		LmjF.29.1750 LmjF.29.1760 LmjF.29.1770	paraflagellar rod protein 1D, putative	3.08746
LmjF.22.1330	Uncharacterized protein	3.45943		LmjF.30.2470 LmjF.30.2460 LmjF.30.2480 LmjF.30.2490 LmjF.30.2550	heat shock 70-related protein 1, mitochondrial precursor, putative	3.05889		LmjF.35.2210	kinetoplastid membrane protein-11	3.08746
LmjF.35.0240	60S ribosomal protein L30	3.39232		LmjF.31.1440	Uncharacterized protein	3		LmjF.09.0970	elongation factor-1 gamma	3
LmjF.28.0960	40S ribosomal protein S14	3.32193		LmjF.35.3290 LmjF.35.3280	60S ribosomal subunit protein L31, putative	3		LmjF.24.2210	60S ribosomal protein L12, putative	3
LmjF.34.0440	40S ribosomal protein S25	3.32193		LmjF.36.1940	inosine-guanosine transporter	3		LmjF.36.1940	inosine-guanosine transporter	3
LmjF.19.0060	40S ribosomal protein S2	3.24793		LmjF.36.6290	glucose transporter 2	3		LmjF.13.0450	ALBA 1	2.90689
LmjF.19.0390	40S ribosomal protein S13, putative	3.24793		LmjF.36.6300	glucose transporter 1	3		LmjF.19.0100	fibrillarin, putative	2.90689
LmjF.30.3590	40S ribosomal protein S14	3.24793		LmjF.30.3650	60S ribosomal protein L15, putative	2.9386		LmjF.27.0680	amino acid permease, putative	2.90689
LmjF.30.3650	60S ribosomal protein L15, putative	3.24793		LmjF.35.1890 LmjF.35.1900 LmjF.35.1880	60S ribosomal protein L5, putative	2.9386		LmjF.29.2460 LmjF.29.2470	60S ribosomal protein L13, putative	2.90689
LmjF.32.0750	nuclear RNA binding domain	3.24793		LmjF.35.2210 LmjF.35.2220	kinetoplastid membrane protein-11	2.9386		LmjF.36.1635	poly-zinc finger protein 2, putative	2.90689
LmjF.01.0410 LmjF.01.0420	40S ribosomal protein S7, putative	3.16993		LmjF.23.1050	small hydrophilic endoplasmic reticulum-associated protein (sherp)	2.87447		LmjF.36.3620	EF-hand domain pair, putative	2.90689
LmjF.15.0380 LmjF.15.0370	60S acidic ribosomal protein, putative	3.16993		LmjF.24.2080 LmjF.24.2070	40S ribosomal protein S8, putative	2.87447		LmjF.26.1670 LmjF.26.1680 LmjF.26.1690	sphingolipid delta 4 desaturase, putative	2.80735
LmjF.21.1050	60S ribosomal protein L9, putative	3.16993		LmjF.26.1670 LmjF.26.1680 LmjF.26.1690	sphingolipid delta 4 desaturase, putative	2.87447		LmjF.27.0500 LmjF.27.0510	calpain-like cysteine peptidase, putative	2.80735
LmjF.32.0450	40S ribosomal protein S2	3.16993		LmjF.36.3620	EF-hand domain pair, putative	2.87447		LmjF.07.0510 LmjF.07.0500	60S ribosomal protein L7a, putative	2.70044
LmjF.35.2190	60S ribosomal protein L12, putative	3.16993		LmjF.02.0550	Uncharacterized protein	2.80735		LmjF.23.1220	T-complex protein 1, gamma subunit, putative	2.70044
LmjF.36.2860 LmjF.36.2870	40S ribosomal protein S24e	3.16993		LmjF.07.0510 LmjF.07.0500	60S ribosomal protein L7a, putative	2.80735		LmjF.27.1380 LmjF.27.1390	60S acidic ribosomal protein P0, putative	2.70044
LmjF.36.4510	60S ribosomal protein L18, putative	3.16993		LmjF.10.0070	60S ribosomal protein L35a, putative	2.80735		LmjF.28.1010 LmjF.28.1030	40S ribosomal protein S20, putative	2.70044
LmjF.07.0510 LmjF.07.0500	60S ribosomal protein L7a, putative	3.08746		LmjF.15.0950	40S ribosomal protein S3, putative	2.80735		LmjF.31.0900	Uncharacterized protein	2.70044
LmjF.10.0070	60S ribosomal protein L35a, putative	3.08746		LmjF.29.1750 LmjF.29.1760 LmjF.29.1770	paraflagellar rod protein 1D, putative	2.80735		LmjF.35.1910	60S ribosomal protein L15, putative	2.70044
LmjF.13.0560	60S ribosomal protein L18, putative	3.08746		LmjF.31.0920 LmjF.31.0930 LmjF.31.0950 LmjF.31.0960	sodium stibogluconate resistance protein, putative	2.80735		LmjF.35.3100	ATP-dependent RNA helicase, putative	2.70044
LmjF.22.0460 LmjF.22.0420	40S ribosomal protein S15, putative	3.08746		LmjF.05.0500 LmjF.05.0510	ATP synthase F1, alpha subunit, putative	2.73697		LmjF.35.3280 LmjF.35.3290	60S ribosomal subunit protein L31, putative	2.70044
LmjF.32.2710	60S ribosomal protein L27, putative	3.08746		LmjF.08.0805 LmjF.08.0795	tuzin, putative (pseudogene)	2.73697		LmjF.35.3780 LmjF.35.3760	60S ribosomal protein L27A/L29, putative	2.70044
LmjF.32.3900	60S ribosomal protein L8, putative	3.08746		LmjF.11.0970 LmjF.11.0960	40S ribosomal protein S5	2.73697		LmjF.09.0920 LmjF.09.0910	calmodulin, putative	2.58496
LmjF.35.1890 LmjF.35.1900 LmjF.35.1880	60S ribosomal protein L5, putative	3.08746		LmjF.25.0910	cyclophilin a, putative	2.73697		LmjF.25.0910	cyclophilin a, putative	2.58496
LmjF.11.0670 LmjF.11.0673 LmjF.11.0675	major facilitator superfamily, putative	3		LmjF.31.1210	Thioredoxin-like/Uncharacterized protein of unknown function domain (DUF3638/DUF3645), putative	2.73697		LmjF.29.1080 LmjF.29.1090	60S ribosomal protein L1a, putative	2.58496
LmjF.13.1220 LmjF.13.1230	40S ribosomal protein S4, putative	3		LmjF.31.3180	histone H4	2.73697		LmjF.34.0860	60S ribosomal protein L13a, putative	2.58496
LmjF.25.1190	40S ribosomal protein S25	3		LmjF.03.0980	eukaryotic translation initiation factor 2 subunit alpha	2.66297		LmjF.02.0550	Uncharacterized protein	2.45943
LmjF.30.2470 LmjF.30.2480 LmjF.30.2490 LmjF.30.2550 LmjF.30.2460	heat shock 70-related protein 1, mitochondrial precursor, putative	3		LmjF.17.0230 LmjF.17.0235 LmjF.17.0237	receptor-type adenylate cyclase b	2.66297		LmjF.03.0980	eukaryotic translation initiation factor 2 subunit alpha	2.45943
LmjF.30.3340	60S ribosomal protein L9, putative	3		LmjF.18.1640	Uncharacterized protein	2.66297		LmjF.07.1160	amino acid transporter 19, putative	2.45943
LmjF.03.0250	60S ribosomal protein L38, putative	2.90689		LmjF.23.1075 LmjF.23.1084	Uncharacterized protein	2.66297		LmjF.16.1430 LmjF.16.1427 LmjF.16.1425	Paraflagellar rod protein 2	2.45943
LmjF.24.2050	60S ribosomal protein L26, putative	2.90689		LmjF.29.2460 LmjF.29.2470	60S ribosomal protein L13, putative	2.66297		LmjF.19.0210	ADP,ATP carrier protein 1, mitochondrial precursor, putative	2.45943
LmjF.26.0170 LmjF.26.0180	60S ribosomal protein L7, putative	2.90689		LmjF.35.0600	60S ribosomal protein L18a, putative	2.66297		LmjF.27.1810 LmjF.27.1805	Phosphoenolpyruvate carboxykinase [ATP], glycosomal	2.45943
LmjF.26.1640	40S ribosomal protein S33, putative	2.90689		LmjF.35.3780 LmjF.35.3760	60S ribosomal protein L27A/L29, putative	2.66297		LmjF.31.2330	3,2-trans-enoyl-CoA isomerase, mitochondrial precursor, putative	2.45943
LmjF.29.1080 LmjF.29.1090 LmjF.29.1070	60S ribosomal protein L1a, putative	2.90689		LmjF.36.0020	histone H4	2.66297		LmjF.35.1890 LmjF.35.1880 LmjF.35.1900	60S ribosomal protein L5, putative	2.45943
LmjF.29.1760 LmjF.29.1770 LmjF.29.1750	paraflagellar rod protein 1D, putative	2.90689		LmjF.02.0020	histone H4	2.58496		LmjF.36.0180 LmjF.36.0190	elongation factor 2	2.45943
LmjF.35.0600	60S ribosomal protein L18a, putative	2.90689		LmjF.11.0760 LmjF.11.0780	40S ribosomal protein S21, putative	2.58496		LmjF.36.6300	glucose transporter 1	2.45943
LmjF.16.0460	60S ribosomal protein L21, putative	2.80735		LmjF.24.2210	60S ribosomal protein L12, putative	2.58496		LmjF.02.0020	histone H4	2.32193
LmjF.34.0860	60S ribosomal protein L13a, putative	2.80735		LmjF.27.0680	amino acid permease, putative	2.58496		LmjF.15.0200	60S ribosomal protein L13a, putative	2.32193
LmjF.36.0180LmjF.36.0190	elongation factor 2	2.80735		LmjF.16.1430 LmjF.16.1427 LmjF.16.1425	Paraflagellar rod protein 2	2.5025		LmjF.15.0950	40S ribosomal protein S3, putative	2.32193
LmjF.24.0040	60S ribosomal protein L17, putative	2.70044		LmjF.21.0825	plectin, putative	2.5025		LmjF.19.0060	40S ribosomal protein S2	2.32193
LmjF.28.2555 LmjF.28.2560	40S ribosomal protein S17, putative	2.70044		LmjF.25.0980	dynein heavy chain, putative	2.5025		LmjF.28.0960	40S ribosomal protein S14	2.32193
LmjF.34.2470	60S ribosomal protein L35a, putative	2.70044		LmjF.28.0610	dynein heavy chain, putative	2.5025		LmjF.29.0620	ATP-binding cassette protein subfamily A, member 10, putative	2.32193
LmjF.35.0610	Uncharacterized protein	2.70044		LmjF.28.0960	40S ribosomal protein S14	2.5025		LmjF.30.3590	40S ribosomal protein S14	2.32193
LmjF.35.1430 LmjF.35.1440	60S ribosomal protein L2, putative	2.70044		LmjF.31.0350 LmjF.31.0320	amino acid transporter AAT1, putative	2.5025		LmjF.30.3650	60S ribosomal protein L15, putative	2.32193
LmjF.11.0070	GRIP domain containing protein, putative	2.58496		LmjF.35.1430 LmjF.35.1440	60S ribosomal protein L2, putative	2.5025		LmjF.31.3180	histone H4	2.32193
LmjF.11.1190	40S ribosomal protein S15A, putative	2.58496		LmjF.09.0920 LmjF.09.0910	calmodulin, putative	2.41504		LmjF.32.0450	40S ribosomal protein S2	2.32193
LmjF.19.0030	histone H2B	2.58496		LmjF.11.1190	40S ribosomal protein S15A, putative	2.41504		LmjF.35.0015	histone H4, putative, pseudogene	2.32193
LmjF.28.2205	40S ribosomal protein S29, putative	2.58496		LmjF.16.0780	N-terminal region of Chorein, a TM vesicle-mediated sorter, putative	2.41504		LmjF.35.2190	60S ribosomal protein L12, putative	2.32193
LmjF.33.0920	40S ribosomal protein S3, putative	2.58496		LmjF.22.0460 LmjF.22.0420	40S ribosomal protein S15, putative	2.41504		LmjF.36.3390 LmjF.36.3400	60S ribosomal protein L29, putative	2.32193
LmjF.35.2010	40S ribosomal protein S6, putative	2.58496		LmjF.25.2450	histone H4	2.41504		LmjF.36.6290	glucose transporter 2	2.32193
LmjF.36.1940	inosine-guanosine transporter	2.58496		LmjF.26.2340 LmjF.26.2330	60S ribosomal protein L35, putative	2.41504		LmjF.01.0770	Eukaryotic initiation factor 4A-1	2.16993
LmjF.11.0680	Uncharacterized protein	2.45943		LmjF.27.1380 LmjF.27.1390	60S acidic ribosomal protein P0, putative	2.41504		LmjF.11.0680	Uncharacterized protein	2.16993
LmjF.16.1430 LmjF.16.1427 LmjF.16.1425	Paraflagellar rod protein 2	2.45943		LmjF.35.1380	mitochondrial processing peptidase, beta subunit, putative	2.41504		LmjF.12.1090	surface antigen protein, putative	2.16993
LmjF.21.1780	40S ribosomal protein S6, putative	2.45943		LmjF.36.3390	60S ribosomal protein L29, putative	2.41504		LmjF.13.1220 LmjF.13.1230	40S ribosomal protein S4, putative	2.16993
LmjF.23.1050	small hydrophilic endoplasmic reticulum-associated protein (sherp)	2.45943		LmjF.36.5250	conserved protein	2.41504		LmjF.13.1650	dynein heavy chain, putative	2.16993
LmjF.32.2220	Uncharacterized protein	2.45943		LmjF.08.0340	Uncharacterized protein	2.32193		LmjF.14.0190	Thioredoxin-like, putative	2.16993
LmjF.34.3650	60S ribosomal protein L21, putative	2.45943		LmjF.14.1110	kinesin K39, putative	2.32193		LmjF.24.1500	translationally controlled tumor protein (TCTP), putative	2.16993
LmjF.35.5100	60S ribosomal protein L37	2.45943		LmjF.15.1000	60S ribosomal protein L6, putative	2.32193		LmjF.25.2450	histone H4	2.16993
LmjF.06.0410 LmjF.06.0415	60S ribosomal protein L19, putative	2.32193		LmjF.19.0390	40S ribosomal protein S13, putative	2.32193		LmjF.28.2460	40S ribosomal protein S29, putative	2.16993
LmjF.12.0880 LmjF.12.0885 LmjF.12.0995	Uncharacterized protein	2.32193		LmjF.21.0015	histone H4	2.32193		LmjF.30.3340	60S ribosomal protein L9, putative	2.16993
LmjF.15.0200	60S ribosomal protein L13a, putative	2.32193		LmjF.35.0015	histone H4, putative, pseudogene	2.32193		LmjF.32.0750	nuclear RNA binding domain	2.16993
LmjF.15.1000	60S ribosomal protein L6, putative	2.32193		LmjF.10.0500	Uncharacterized protein	2.22239		LmjF.33.1955	60S ribosomal protein L37	2.16993
LmjF.24.0680	myo-inositol/proton symporter (MIT)	2.32193		LmjF.13.1650	dynein heavy chain, putative	2.22239		LmjF.04.0470	60S ribosomal protein L11 (L5, L16)	2
LmjF.25.0980	dynein heavy chain, putative	2.32193		LmjF.23.1310	dynein heavy chain, putative	2.22239		LmjF.05.0500	ATP synthase F1, alpha subunit, putative	2
LmjF.28.3030	Nucleoporin NUP149	2.32193		LmjF.25.2460	phosphoglycan beta 1,3 galactosyltransferase 6	2.22239		LmjF.06.0570 LmjF.06.0580	60S ribosomal protein L23a, putative	2
LmjF.29.1730	histone H2A, putative	2.32193		LmjF.27.0970	ATP-binding cassette protein subfamily A, member 8, putative	2.22239		LmjF.11.0350	14-3-3 protein 2, putative	2
LmjF.31.1210	Thioredoxin-like/Uncharacterized protein of unknown function domain (DUF3638/DUF3645), putative	2.32193		LmjF.27.0980	ATP-binding cassette protein subfamily A, member 9, putative	2.22239		LmjF.11.0760	40S ribosomal protein S21, putative	2
LmjF.31.1440	Uncharacterized protein	2.32193		LmjF.32.0880	60S ribosomal protein L18a, putative	2.22239		LmjF.12.0470	Uncharacterized protein	2
LmjF.33.3150	40S ribosomal protein S13, putative	2.32193		LmjF.32.3900	60S ribosomal protein L8, putative	2.22239		LmjF.13.0560	60S ribosomal protein L18, putative	2
LmjF.36.0600	ubiquitin-40S ribosomal protein S27a, putative	2.32193		LmjF.35.3200	RNA-binding protein 35, putative	2.22239		LmjF.17.0235 LmjF.17.0237	receptor-type adenylate cyclase b	2
LmjF.36.3740	60S ribosomal protein L34, putative	2.32193		LmjF.36.0180 LmjF.36.0190	elongation factor 2	2.22239		LmjF.19.0710	glycosomal malate dehydrogenase	2
LmjF.07.0480	Dynein heavy chain, N-terminal region 2, putative	2.16993		LmjF.36.4510	60S ribosomal protein L18, putative	2.22239		LmjF.20.1280	small myristoylated protein 4, putative	2
LmjF.07.0820	Uncharacterized protein	2.16993		LmjF.36.5120 LmjF.36.5010	40S ribosomal protein SA, putative	2.22239		LmjF.25.0980	dynein heavy chain, putative	2
LmjF.12.1015	Uncharacterized protein	2.16993		LmjF.02.0010	phosphoglycan beta 1,3 galactosyltransferase 3	2.11548		LmjF.26.0180	60S ribosomal protein L7, putative	2
LmjF.16.1170	60S ribosomal protein L39, putative	2.16993		LmjF.04.0470	60S ribosomal protein L11 (L5, L16)	2.11548		LmjF.26.2340	60S ribosomal protein L35, putative	2
LmjF.18.1400	60S ribosomal protein L34, putative	2.16993		LmjF.07.0280	ubiquitin-protein ligase-like, putative	2.11548		LmjF.27.2100	RNA-binding protein RRM1, putative	2
LmjF.21.0915 LmjF.21.0920 LmjF.21.0930	histone H2A	2.16993		LmjF.09.0060	RNA-binding protein 5, putative	2.11548		LmjF.28.0920	Uncharacterized protein	2
LmjF.23.1310	dynein heavy chain, putative	2.16993		LmjF.09.0970	elongation factor-1 gamma	2.11548		LmjF.30.0860	surface protein amastin, putative	2
LmjF.27.2590	dynein heavy chain, putative	2.16993		LmjF.11.0350	14-3-3 protein 2, putative	2.11548		LmjF.30.3500 LmjF.30.3520	S-adenosylmethionine synthetase	2
LmjF.31.2330	3,2-trans-enoyl-CoA isomerase, mitochondrial precursor, putative	2.16993		LmjF.17.1290	eukaryotic translation initiation factor 3 subunit b	2.11548		LmjF.31.0350	amino acid transporter aATP11, putative	2
LmjF.35.1670	60S ribosomal protein L26, putative	2.16993		LmjF.19.0100	fibrillarin, putative	2.11548		LmjF.31.0920 LmjF.31.0930	sodium stibogluconate resistance protein, putative	2
LmjF.35.3790 LmjF.35.3800	60S ribosomal protein L23, putative	2.16993		LmjF.22.0230	amino acid permease, putative	2.11548		LmjF.31.0940	Uncharacterized protein	2
LmjF.36.0980	40S ribosomal protein S10, putative	2.16993		LmjF.23.1220	T-complex protein 1, gamma subunit, putative	2.11548		LmjF.32.2220	Uncharacterized protein	2
LmjF.36.3270	60S ribosomal protein L22, putative	2.16993		LmjF.24.0820	inositol polyphosphate phosphatase, putative	2.11548		LmjF.32.2660	L-Lysine transport protein, putative	2
LmjF.36.6290	glucose transporter 2	2.16993		LmjF.26.0460	ATPase subunit 9, putative	2.11548		LmjF.34.2580	ALBA 3	2
LmjF.36.6300	glucose transporter 1	2.16993		LmjF.26.2380	Fibronectin type III domain containing protein, putative	2.11548		LmjF.35.0600	60S ribosomal protein L18a, putative	2
LmjF.02.0120	phosphatidylinositol kinase related protein, putative	2		LmjF.30.3340	60S ribosomal protein L9, putative	2.11548		LmjF.35.1430	60S ribosomal protein L2, putative	2
LmjF.09.1340	histone H2B	2		LmjF.30.3590	40S ribosomal protein S14	2.11548		LmjF.35.2430	Uncharacterized protein	2
LmjF.13.0570	40S ribosomal protein S12, putative	2		LmjF.31.1900 LmjF.31.2030	ubiquitin-60S ribosomal protein L40	2.11548		LmjF.36.1265	Uncharacterized protein	2
LmjF.13.1070	Uncharacterized protein	2		LmjF.32.0430	60S ribosomal protein L17, putative	2.11548		LmjF.36.5010	40S ribosomal protein SA, putative	2
LmjF.14.1270	ubiquitin-40S ribosomal protein S27a, putative	2		LmjF.32.2660	L-Lysine transport protein, putative	2.11548		LmjF.36.6280	glucose transporter 3	2
LmjF.16.1460 LmjF.16.1470	kinesin, putative	2		LmjF.36.1925	60S ribosomal protein L37a	2.11548
LmjF.17.0990	Uncharacterized protein	2		LmjF.01.0410	40S ribosomal protein S7, putative	2
LmjF.22.1560	60S ribosomal protein L14, putative	2		LmjF.02.0470	Uncharacterized protein	2
LmjF.25.1110	Uncharacterized protein	2		LmjF.07.1170	phosphoglycan beta 1,3 galactosyltransferase 1	2
LmjF.26.2380	Fibronectin type III domain containing protein, putative	2		LmjF.15.1180	Uncharacterized protein	2
LmjF.29.1720	histone H2A, putative	2		LmjF.17.0180	receptor-type adenylate cyclase b	2
LmjF.31.0920 LmjF.31.0930 LmjF.31.0950 LmjF.31.0960	sodium stibogluconate resistance protein, putative	2		LmjF.19.0060	40S ribosomal protein S2	2
LmjF.31.1240	Uncharacterized protein	2		LmjF.19.0210	ADP,ATP carrier protein 1, mitochondrial precursor, putative	2
LmjF.31.1430	pentamidine resistance protein 1	2		LmjF.21.1050	60S ribosomal protein L9, putative	2
LmjF.32.0210	Histone chaperone Rttp106-like, putative	2		LmjF.22.0030	60S ribosomal protein L11 (L5, L16)	2
LmjF.32.0880	60S ribosomal protein L18a, putative	2		LmjF.26.0170	60S ribosomal protein L7, putative	2
LmjF.36.0930	40S ribosomal protein S18, putative	2		LmjF.27.1080	Uncharacterized protein	2
LmjF.36.1720	neurobeachin/beige protein, putative	2		LmjF.30.1380	amidohydrolase, putative	2
LmjF.36.3750	40S ribosomal protein S27-1, putative	2		LmjF.35.0750	proteasome activator protein pa26, putative	2
LmjF.36.3760	60S ribosomal protein L10a, putative	2		LmjF.36.0010	phosphoglycan beta 1,3 galactosyltransferase 4	2
LmjF.36.5010	40S ribosomal protein SA, putative	2		LmjF.36.0070	stress-inducible protein STI1 homolog	2
				LmjF.36.6280	glucose transporter 3	2
