# Supplementary material for: Identification of novel proteins and mRNAs differentially bound to the Leishmania Poly(A) Binding Proteins reveals a direct association between PABP1, the RNA-binding protein RBP23 and mRNAs encoding ribosomal proteins
Source: PLoS Negl Trop Dis. 2021 Oct 27;15(10):e0009899. doi: 10.1371/journal.pntd.0009899 (PMC8575317; doi:10.1371/journal.pntd.0009899)
Supplement: S2 Table — (XLSX) [file pntd.0009899.s008.xlsx]

## Sheet: S2 Table
S2 Table. mRNAs specifically co-precipitated with the three, HA-tagged, L. infantum PABP homologues.
LiPABP1				LiPABP2				LiPABP3
ID	Product Description	log2FC		ID	Product Description	log2FC		ID	Product Description	log2FC
LINF_350043400	60S ribosomal protein L23 - putative	4.981		LINF_130022300	Pyrroline-5-carboxylate reductase	4.476		LINF_010007900	4F5 protein family - putative	3.935
LINF_070017300	RNA-editing complex protein - putative	4.133		LINF_010007900	4F5 protein family - putative	4.213		LINF_320010000	Uncharacterized protein	3.688
LINF_260018000	Protein binding protein, putative	4.07		LINF_060019100	Cytochrome b5-like Heme/Steroid binding domain containing protein - putative	4.137		LINF_130022300	pyrroline-5-carboxylate reductase	3.675
LINF_010007900	4F5 protein family - putative	4.069		LINF_270019100	cation transporter - putative	3.809		LINF_270018300	Histone H1 - putative	3.543
LINF_300038000	Uncharacterized protein	4.046		LINF_320010000	Uncharacterized protein	3.617		LINF_050005100	Uncharacterized protein	3.485
LINF_290005100	transcription factor-like protein	4.003		LINF_250028700	Ubiquitin-2 like Rad60 SUMO-like - putative	3.588		LINF_170019000	Uncharacterized protein	3.291
LINF_230020400	Uncharacterized protein	3.994		LINF_290031300	aspartyl aminopeptidase - putative	3.558		LINF_360018400	fructose-1 -6-bisphosphate aldolase	3.237
LINF_050005100	Uncharacterized protein	3.988		LINF_250020400	GTP-binding protein - putative	3.392		LINF_170015000	OSM3-like kinesin - putative	3.219
LINF_280032800 LINF_280032900	40S ribosomal protein S17 - putative	3.954		LINF_300012500	co-chaperone GrpE - putative	3.387		LINF_270019100	cation transporter - putative	3.212
LINF_300012600	heat shock protein grpe	3.785		LINF_320041300	tRNA pseudouridine synthase D (TruD) - putative	3.361		LINF_300038000	Uncharacterized protein	3.151
LINF_330016300	dnaj chaperone-like protein	3.783		LINF_360038800	fibrillarin	3.322		LINF_360048000	S-adenosylhomocysteine hydrolase	3.113
LINF_150006100	mitochondrial carrier protein - putative	3.783		LINF_190006900	ADP-ATP carrier protein 1 - mitochondrial precursor - putative	3.305		LINF_240021200	dsRNA-binding protein 13 - DRBD13 - putative	3.027
LINF_160019200	Uncharacterized protein	3.783		LINF_350022400	dynein-associated roadblock protein-like protein	3.282		LINF_020006700	phosphoglycan beta 1 -3 galactosyltransferase	3.01
LINF_360031500	Cullin protein neddylation domain containing protein - putative	3.763		LINF_280034900	gamma-tubulin complex subunit - putative	3.271		LINF_350057000	pteridine transporter (truncated) - putative	2.984
LINF_060015500	Leucine rich repeat/Leucine Rich Repeat - putative	3.763		LINF_270006000	Uncharacterized protein	3.271		LINF_300012500	co-chaperone GrpE - putative	2.944
LINF_320041300	tRNA pseudouridine synthase D (TruD) - putative	3.763		LINF_200022700	CHORD - putative	3.235		LINF_060019100	Cytochrome b5-like Heme/Steroid binding domain containing protein - putative	2.93
LINF_340024100	tuzin-like protein	3.763		LINF_320010200	Ras-related protein Rab4 - putative	3.176		LINF_090005700	RNA-binding protein 5 (RBP5) - putative	2.89
LINF_180018500	Uncharacterized protein	3.763		LINF_070005600	cytochrome c1 - heme protein - mitochondrial - putative	3.135		LINF_270006200	Uncharacterized protein	2.871
LINF_260028800 LINF_260028900	60S ribosomal protein L35 - putative	3.709		LINF_220021100	Serine-threonin protein phosphatase - putative	3.109		LINF_050005600	dynein light chain - putative	2.854
LINF_360046400	40S ribosomal protein S27-1 - putative	3.635		LINF_110016100	inositol-1 -4 -5-trisphosphate (IP3) 5-phosphatase - putative	3.037		LINF_270018800	Histone H1 - putative	2.834
LINF_060006700	HD domain containing protein - putative	3.59		LINF_090005700	RNA-binding protein 5 (RBP5) - putative	3.033		LINF_350022400	dynein-associated roadblock protein-like protein	2.831
LINF_070008600	NUDIX family hydrolase - putative	3.59		LINF_090022500	cytochrome b5-like protein - putative	3.031		LINF_180018500	Uncharacterized protein	2.807
LINF_170015000	OSM3-like kinesin - putative	3.59		LINF_070005200	histone-lysine N-methyltransferase - putative	3.03		LINF_090022500	cytochrome b5-like protein - putative	2.803
LINF_020006700	phosphoglycan beta 1 -3 galactosyltransferase	3.59		LINF_300037800	Uncharacterized protein	3.023		LINF_220007600	Tim10/DDP family zinc finger containing protein - putative	2.78
LINF_190010400	Uncharacterized protein of unknown function domain (DUF1042) - putative	3.59		LINF_360008600	nuclear protein family a (nop10p) - putative	3.001		LINF_270006000	Uncharacterized protein	2.748
LINF_320033800	Uncharacterized protein	3.59		LINF_060008900	Uncharacterized protein	2.989		LINF_350053000	lipoic acid containing carrier protein - putative	2.746
LINF_360044100	Uncharacterized protein	3.59		LINF_050005000	Uncharacterized protein	2.981		LINF_250020400	GTP-binding protein - putative	2.734
LINF_210023900	Vitamin B6 photo-protection and homoeostasis - putative	3.59		LINF_040011400	Uncharacterized protein	2.979		LINF_200005200	histone-lysine N-methyltransferase - putative	2.729
LINF_180010100	aconitase - putative	3.526		LINF_360018400	fructose-1 -6-bisphosphate aldolase	2.943		LINF_330021400	QA-SNARE protein putative	2.727
LINF_320009300	Kinesin motor domain/MORN repeat - putative	3.526		LINF_250013100	eukaryotic initiation factor 5a (eIF5a) - putative	2.928		LINF_360038800	fibrillarin	2.723
LINF_330033400	Uncharacterized protein	3.526		LINF_170019000	Uncharacterized protein	2.914		LINF_340031600	Uncharacterized protein	2.717
LINF_360036000	Uncharacterized protein	3.526		LINF_200013500	Uncharacterized protein	2.914		LINF_290014600	Uncharacterized protein of unknown function domain (DUF914)/EamA-like transporter family - putative	2.699
LINF_290031400	60S ribosomal protein L39 - putative	3.481		LINF_210027500	ATP synthase F1 subunit gamma protein - putative	2.913		LINF_360042300	Uncharacterized protein	2.649
LINF_360054400	60S ribosomal protein L18 - putative	3.424		LINF_290005100	transcription factor-like protein	2.904		LINF_250013100	eukaryotic initiation factor 5a (eIF5a) - putative	2.634
LINF_250015700	dynein heavy chain - putative	3.398		LINF_050015900	ATPase - putative	2.868		LINF_140009400	Uncharacterized protein of unknown function domain (DUF1253) - putative	2.63
LINF_300012000 LINF_300011800	40S ribosomal protein S30 - putative	3.361		LINF_210005500	Uncharacterized protein	2.828		LINF_350022600	Proteasome complex subunit Rpn13 ubiquitin receptor - putative	2.627
LINF_290020200	Uncharacterized protein	3.352		LINF_350027500	kinetoplastid membrane protein-11 (KMP-11)	2.822		LINF_100017900	Eukaryotic translation initiation factor 4 gamma type 5 (EIF4G5) - putative	2.6
LINF_300043100	60S acidic ribosomal protein P2 - putative	3.3		LINF_360045600	calmodulin - putative	2.797		LINF_310029700	prostaglandin f2-alpha synthase/D-arabinose dehydrogenase	2.599
LINF_360018400	fructose-1 -6-bisphosphate aldolase	3.297		LINF_070014200	N-acetylglucosamine-phosphate mutase - putative	2.781		LINF_360008600	nuclear protein family a (nop10p) - putative	2.594
LINF_290014600	Uncharacterized protein of unknown function domain (DUF914)/EamA-like transporter family - putative	3.281		LINF_350022600	Proteasome complex subunit Rpn13 ubiquitin receptor - putative	2.781		LINF_290035300	Uncharacterized protein	2.58
LINF_260027600	60S ribosomal protein L38 - putative	3.249		LINF_360010900	ubiquitin-like protein - putative	2.772		LINF_250028700	Ubiquitin-2 like Rad60 SUMO-like - putative	2.546
LINF_320010000	Uncharacterized protein	3.23		LINF_270018300	Histone H1 - putative	2.747		LINF_360045600	calmodulin - putative	2.535
LINF_250014000	Prefoldin subunit - putative	3.223		LINF_090023000	Uncharacterized protein	2.742		LINF_250014000	Prefoldin subunit - putative	2.513
LINF_310031800	Symplekin tight junction protein C terminal - putative	3.207		LINF_200005200	histone-lysine N-methyltransferase - putative	2.733		LINF_110014300	kinesin - putative	2.496
LINF_320033900	60S ribosomal protein L27 - putative	3.199		LINF_220007600	Tim10/DDP family zinc finger containing protein - putative	2.726		LINF_290026400	Uncharacterized protein	2.496
LINF_360053500 LINF_360041100	60S ribosomal protein L22 - putative	3.181		LINF_080016000	stress-induced protein sti1	2.714		LINF_350054200	Archaic translocase outer mitochondrial membrane 40 (ATOM40) - putative	2.488
LINF_360046800	Uncharacterized protein	3.174		LINF_290014600	Uncharacterized protein of unknown function domain (DUF914)/EamA-like transporter family - putative	2.714		LINF_060011200	deoxyuridine triphosphatase - putative	2.48
LINF_240007100	WD repeat protein	3.174		LINF_290031100	Nucleosome assembly protein (NAP) - putative	2.711		LINF_070005200	histone-lysine N-methyltransferase - putative	2.476
LINF_280034900	gamma-tubulin complex subunit - putative	3.163		LINF_230020600	Uncharacterized protein	2.699		LINF_310023500	Uncharacterized protein of unknown function domain (DUF84) - putative	2.463
LINF_110019100	Flagellar-associated PapD-like - putative	3.162		LINF_350053000	lipoic acid containing carrier protein - putative	2.694		LINF_070008600	NUDIX family hydrolase - putative	2.444
LINF_250014700	60S ribosomal protein L23 - putative	3.159		LINF_300022400	Uncharacterized protein	2.694		LINF_100019700	Uncharacterized protein	2.434
LINF_310016000	DNA binding protein	3.157		LINF_340031600	Uncharacterized protein	2.675		LINF_350027500	kinetoplastid membrane protein-11 (KMP-11)	2.427
LINF_330042500	60S ribosomal protein L44 - putative	3.148		LINF_030008400	Uncharacterized protein	2.67		LINF_290014800	signal peptide peptidase - putative	2.424
LINF_350008500	Uncharacterized protein	3.145		LINF_230025000	Uncharacterized protein	2.67		LINF_350007200	Uncharacterized protein of unknown function domain (DUF1242) - putative	2.412
LINF_050005600	dynein light chain - putative	3.122		LINF_330010200	Uncharacterized protein	2.67		LINF_230013000	PAP2 superfamily - putative	2.41
LINF_060011400	60S ribosomal protein L23a - putative	3.121		LINF_200009800	AIG2-like family - putative	2.64		LINF_150022800	40S ribosomal protein S6 - putative	2.405
LINF_210027000	60S ribosomal protein L32	3.107		LINF_020006700	phosphoglycan beta 1 -3 galactosyltransferase	2.64		LINF_230009100	cytochrome c oxidase subunit 10 - putative	2.397
LINF_310021900	Uncharacterized protein	3.072		LINF_150013300	Uncharacterized protein	2.64		LINF_340024100	tuzin-like protein	2.393
LINF_320020700	Uncharacterized protein	3.06		LINF_070015700	Uncharacterized protein of unknown function domain (DUF3437) - putative	2.64		LINF_360010900	ubiquitin-like protein - putative	2.383
LINF_350022600	Proteasome complex subunit Rpn13 ubiquitin receptor - putative	3.058		LINF_300012600	heat shock protein grpe	2.624		LINF_310006900	Uncharacterized protein	2.383
LINF_270006000	Uncharacterized protein	3.054		LINF_160019200	Uncharacterized protein	2.624		LINF_320010200	Ras-related protein Rab4 - putative	2.365
LINF_250013100	Eukaryotic initiation factor 5a (eIF5a) - putative	3.03		LINF_150022800	40S ribosomal protein S6 - putative	2.618		LINF_050015900	ATPase - putative	2.361
LINF_200013500	Uncharacterized protein	3.011		LINF_270030700	GTP binding protein - putative	2.618		LINF_360013400	Calpain family cysteine protease - putative	2.36
LINF_360042300	Uncharacterized protein	3.011		LINF_360010700	U2 small nuclear ribonucleoprotein 16.5K - putative	2.616		LINF_020009900	Uncharacterized protein	2.36
LINF_320009600	40S ribosomal protein S2	2.998		LINF_330008400	autophagocytosis protein - putative	2.614		LINF_260011200	10 kDa heat shock protein - putative	2.359
LINF_330021400	QA-SNARE protein putative	2.997		LINF_300013100	Uncharacterized protein	2.614		LINF_200017100	calpain-like cysteine peptidase - putative	2.354
LINF_110015700	40S ribosomal protein S5	2.993		LINF_350044600	Uncharacterized protein	2.614		LINF_220020200	centrin-4 - putative	2.354
LINF_350009300	40S ribosomal protein S3A - putative	2.97		LINF_270012500	Uncharacterized protein	2.604		LINF_100006500	Uncharacterized protein	2.354
LINF_060019100	Cytochrome b5-like Heme/Steroid binding domain containing protein - putative	2.964		LINF_050005600	dynein light chain - putative	2.603		LINF_190010200	Uncharacterized protein	2.354
LINF_290032400	60S ribosomal protein L13 - putative	2.945		LINF_070008600	NUDIX family hydrolase - putative	2.591		LINF_360005100	histone H4	2.352
LINF_300012500	co-chaperone GrpE - putative	2.938		LINF_190010400	Uncharacterized protein of unknown function domain (DUF1042) - putative	2.591		LINF_250027000	2 -4-dihydroxyhept-2-ene-1 -7-dioic acid aldolase - putative	2.341
LINF_220007600	Tim10/DDP family zinc finger containing protein - putative	2.936		LINF_250014700	60S ribosomal protein L23 - putative	2.59		LINF_200022700	CHORD - putative	2.336
LINF_270026800	small nuclear ribonucleoprotein protein - putative	2.924		LINF_240011600	Uncharacterized protein	2.575		LINF_350043400	60S ribosomal protein L23 - putative	2.334
LINF_290036400	40S ribosomal protein S19-like protein	2.921		LINF_280005000	Uncharacterized protein	2.567		LINF_320020700	Uncharacterized protein	2.32
LINF_070010500	60S ribosomal protein L7a - putative	2.896		LINF_280018000	Uncharacterized protein	2.567		LINF_320016400	small nuclear ribonucleoprotein - putative	2.312
LINF_360005400	PUF1 - putative	2.858		LINF_240007100	WD repeat protein	2.567		LINF_070017300	RNA-editing complex protein - putative	2.311
LINF_350038200 LINF_350038300	60S ribosomal protein L31 - putative	2.839		LINF_290014800	signal peptide peptidase - putative	2.538		LINF_150013300	Uncharacterized protein	2.292
LINF_130022200	60S ribosomal protein L44 - putative	2.814		LINF_350016800	RNA helicase Prp43 - putative	2.525		LINF_050017300	prefoldin subunit - putative	2.283
LINF_210013000	60S ribosomal protein L36 - putative	2.767		LINF_220013900	Uncharacterized protein	2.518		LINF_270019300	Uncharacterized protein	2.274
LINF_320014400	60S ribosomal protein L18a - putative	2.76		LINF_260012700	Uncharacterized protein	2.515		LINF_060008900	Uncharacterized protein	2.272
LINF_100005600	60S ribosomal protein L35a - putative	2.732		LINF_210013200	ATPase subunit 9 - putative	2.512		LINF_220015600	kinesin - putative	2.271
LINF_200021000	40S ribosomal protein S11 - putative	2.727		LINF_310016000	DNA binding protein	2.507		LINF_180006300	Uncharacterized protein of unknown function domain (DUF21)/CBS domain containing protein - putative	2.271
LINF_300037600	40S ribosomal protein S26 - putative	2.714		LINF_340052200	1 -2-Dihydroxy-3-keto-5-methylthiopentene dioxygenase - putative	2.499		LINF_060009000	glutamine synthetase - putative	2.265
LINF_130010500	60S ribosomal protein L18 - putative	2.706		LINF_260028200	nitrilase - putative	2.486		LINF_190005300	histone H2B	2.261
LINF_280015200	40S ribosomal protein S14	2.669		LINF_360081500	protein disulfide isomerase 2 PDI2	2.484		LINF_360046800	Uncharacterized protein	2.259
LINF_260015100	Uncharacterized protein	2.649		LINF_360048000	S-adenosylhomocysteine hydrolase	2.474		LINF_290031300	aspartyl aminopeptidase - putative	2.244
LINF_350021700	60S ribosomal protein L26 - putative	2.585		LINF_060011200	deoxyuridine triphosphatase - putative	2.464		LINF_300012900	4-methyl-5(beta-hydroxyethyl)-thiazole monophosphate synthesis protein - putative	2.234
LINF_330008400	autophagocytosis protein - putative	2.566		LINF_350013700	Uncharacterized protein	2.464		LINF_100017000	histone H3 - putative	2.234
LINF_320037000	ATP binding protein-like protein	2.557		LINF_240021200	dsRNA-binding protein 13 - DRBD13 - putative	2.461		LINF_170015700	Uncharacterized protein	2.23
LINF_210013100	Uncharacterized protein of unknown function domain (DUF543) - putative	2.553		LINF_330019300	Uncharacterized protein	2.461		LINF_170009700	Uncharacterized protein	2.229
LINF_180011200	40S ribosomal protein S27-1 - putative	2.494		LINF_270006200	Uncharacterized protein	2.446		LINF_060015500	Leucine rich repeat/Leucine Rich Repeat - putative	2.226
LINF_350024100	60S ribosomal protein L36 - putative	2.424		LINF_190005600	DnaJ domain containing protein - putative	2.437		LINF_350048900	Uncharacterized protein	2.223
LINF_350007500	60S ribosomal protein L30	2.322		LINF_290014500	Phytanoyl-CoA dioxygenase (PhyH) - putative	2.437		LINF_210013100	Uncharacterized protein of unknown function domain (DUF543) - putative	2.216
LINF_340044000	60S ribosomal protein L21 - putative	2.314		LINF_320037100	Uncharacterized protein	2.426		LINF_080016000	stress-induced protein sti1	2.211
LINF_240028300	60S ribosomal protein L12 - putative	2.312		LINF_060009000	glutamine synthetase - putative	2.418		LINF_230020400	Uncharacterized protein	2.211
LINF_360011600	ubiquitin-40S ribosomal protein S27a - putative	2.31		LINF_230020400	Uncharacterized protein	2.418		LINF_330008400	autophagocytosis protein - putative	2.21
LINF_220010100	40S ribosomal protein S15 - putative	2.298		LINF_350054200	Archaic translocase outer mitochondrial membrane 40 (ATOM40) - putative	2.416		LINF_240007100	WD repeat protein	2.198
LINF_160009700	60S ribosomal protein L21 - putative	2.287		LINF_170009700	Uncharacterized protein	2.412		LINF_360038500	RNA-binding protein 15 (RBP15) - putative	2.186
LINF_300041700	40S ribosomal protein S14	2.232		LINF_360082200	acetyltransferase - putative	2.41		LINF_290005100	transcription factor-like protein	2.179
LINF_320009400	60S ribosomal protein L17 - putative	2.176		LINF_330013100	intraflagellar transport protein IFT55/IFT57 - putative	2.403		LINF_110019200	Nodulin-like - putative	2.147
LINF_130009400	Alba 1 - putative	2.141		LINF_080015700	Ring finger domain/Zinc finger - C3HC4 type (RING finger) containing protein - putative	2.401		LINF_130009500	Uncharacterized protein	2.13
LINF_350024000	60S ribosomal protein L15 - putative	2.129		LINF_280027800	Cullin family/Cullin protein neddylation domain containing protein - putative	2.397		LINF_050017400	protein phosphatase type 1 (PP1) regulator-like protein	2.126
LINF_260005000	Lsm7p protein - putative	2.123		LINF_340008600	eukaryotic translation initiation factor 5 (eIF5) - putative	2.39		LINF_250014700	60S ribosomal protein L23 - putative	2.119
LINF_230026500	Nucleoside 2-deoxyribosyltransferase - putative	2.114		LINF_330021400	QA-SNARE protein putative	2.38		LINF_350044600	Uncharacterized protein	2.101
LINF_330016500	40S ribosomal protein S3 - putative	2.074		LINF_350044400	Uncharacterized protein	2.371		LINF_210020600	adenylate kinase - putative	2.093
LINF_360025800	60S ribosomal protein L37a	2.069		LINF_230013000	PAP2 superfamily - putative	2.34		LINF_360044800	EF-hand domain pair containing protein - putative	2.083
LINF_320036700	Nucleoside diphosphate kinase b NDPK-B	2.047		LINF_310021900	Uncharacterized protein	2.337		LINF_130009400	Alba 1 - putative	2.079
LINF_340030100	60S ribosomal protein L35a - putative	2.023		LINF_150006100	mitochondrial carrier protein - putative	2.322		LINF_240028400	Uncharacterized protein	2.079
				LINF_170015700	Uncharacterized protein	2.32		LINF_040011400	Uncharacterized protein	2.078
				LINF_090005200	Uncharacterized protein	2.304		LINF_330021500	60S ribosome subunit biogenesis protein NIP7, putative	2.064
				LINF_360052200	ADP-ribosylation factor family - putative	2.297		LINF_350016800	pre-mRNA splicing factor ATP-dependent RNA helicase - putative	2.062
				LINF_060015500	Leucine rich repeat/Leucine Rich Repeat - putative	2.297		LINF_300013100	Uncharacterized protein	2.062
				LINF_360082400	PSP1 C-terminal conserved region containing protein - putative	2.296		LINF_350037000	riboflavin kinase/fmn adenylyltransferase-like protein	2.046
				LINF_320007400	dynein light chain - flagellar outer arm - putative	2.289		LINF_190005600	DnaJ domain containing protein - putative	2.043
				LINF_150007300	protein phosphatase 1 (PP1) catalitic subunit - putative	2.287		LINF_250005100	n-terminal acetyltransferase complex ard1 subunit homolog - putative	2.041
				LINF_300037900	Uncharacterized protein	2.274		LINF_360011800	Mitochondrial ATP synthase epsilon chain - putative	2.039
				LINF_330021500	60S ribosome subunit biogenesis protein NIP7, putative	2.263		LINF_210016700	histone H2A - putative	2.021
				LINF_320020700	Uncharacterized protein	2.243		LINF_310021900	Uncharacterized protein	2.007
				LINF_170013300	Uncharacterized protein	2.233
				LINF_290025600	Tob55 - putative	2.226
				LINF_060019000	protoporphyrinogen oxidase-like protein	2.216
				LINF_200007800	Enkuring domain-containig protein	2.156
				LINF_060018900	coproporphyrinogen III oxidase	2.146
				LINF_360044800	EF-hand domain pair/EF-hand domain containing protein - putative	2.133
				LINF_130009400	Alba 1 - putative	2.124
				LINF_320005000	Uncharacterized protein	2.122
				LINF_350006100	Ubiquinol-cytochrome C reductase complex 14kD subunit - putative	2.114
				LINF_300033900	Uncharacterized protein	2.11
				LINF_330013000	paraflagellar rod component - putative	2.084
				LINF_140009400	Protein of unknown function (DUF1253) - putative	2.07
				LINF_280005900	Uncharacterized protein	2.059
				LINF_360046500	60S ribosomal protein L10a - putative	2.04
				LINF_090005100	Protein binding protein	2.039
				LINF_270018800	Histone H1 - putative	2.032
				LINF_210026900	cytochrome c oxidase subunit VI - putative	2.005
