# Supplementary material for: Identification of novel proteins and mRNAs differentially bound to the Leishmania Poly(A) Binding Proteins reveals a direct association between PABP1, the RNA-binding protein RBP23 and mRNAs encoding ribosomal proteins
Source: PLoS Negl Trop Dis. 2021 Oct 27;15(10):e0009899. doi: 10.1371/journal.pntd.0009899 (PMC8575317; doi:10.1371/journal.pntd.0009899)
Supplement: S3 Table — (XLSX) [file pntd.0009899.s009.xlsx]

## Sheet: S3 Table
S3 Table. Full set of protein partners specifically co-precipitated with the HA-tagged RBP23.
Protein IDs	TriTrypDB Accessions	GeneDB Accessions	Protein Names	Fasta headers	Unique peptides Negative	Unique peptides Negative	Unique peptides RBP23	Unique peptides RBP23	Intensity norm Negative	Intensity norm Negative	Intensity norm RBP23	Intensity norm RBP23	Average unique peptides Negative	Average unique peptides RBP23	Average intensity norm Negative	Average intensity norm RBP23	Ratio average intensity norm RBP23/Negative
A4IC57	LINF_350055900	LINJ.35.5360	PABP1	Poly(A)-binding protein 1	20	18	28	27	21681000	20454340	1352006400	1429230000	19	27.5	21067670	1390618200	66.0072
A4I7K4	LINF_320009100	LINJ.32.0410	HEL67	ATP-dependent RNA helicase - putative	30	29	30	30	365030000	448085500	993408000	676181000	29.5	30	406557750	834794500	2.05332
A4HXC9	LINF_170011800	LINJ.17.0610	RBP23	RNA-binding protein 23 - putative	5	4	14	14	2894800	2305338	911635200	602096000	4.5	14	2600069	756865600	291.094
A4I2T3	LINF_270019700	LINJ.27.1220	ZC3H41	CCCH-Zinc finger 41 - putative	21	24	28	28	56366000	71410720	694963200	594374000	22.5	28	63888360	644668600	10.0905
A4HZ81	LINF_210013800	LINJ.21.0880	CCR4-NOT-1	CCR4-Not transcription complex subunit 1 - putative	73	76	75	75	216720000	266571900	745651200	4.30947e+08	74.5	75	241645950	588299100	2.43455
A4IAT7	LINF_350008800	LINJ.35.0370	DHH1	ATP-dependent DEAD-box RNA helicase - putative	18	18	17	18	252040000	244210200	566361600	273878000	18	17.5	248125100	420119800	1.69318
A4IBV3	LINF_350047100	LINJ.35.4200	PABP2	Poly(A)-binding protein 2	22	21	24	24	102030000	107384630	341587200	290048000	21.5	24	104707315	315817600	3.01619
A4IBK1	LINF_350036300	LINJ.35.3150	DED1	ATP-dependent RNA helicase - putative	36	35	40	40	111300000	107592920	338227200	2.53979e+08	35.5	40	109446460	296103100	2.70546
E9AHW1	LINF_350027200	LINJ.35.2240	DRBD2	dsRNA-binding domain 2 - putative	17	18	17	19	104560000	129590440	334060800	2.06173e+08	17.5	18	117075220	270116900	2.30721
A4IAU1; A4IAU0	LINF_350010200	LINJ.35.0510; LINJ.35.0500	RPS3a	40S ribosomal protein S3a - putative	11	11	11	11	148480000	149575800	295929600	2.44277e+08	11	11	149027900	270103300	1.81243
A4I5X6	LINF_300035000	LINJ.30.2990	GP3DH	Glyceraldehyde 3-phosphate dehydrogenase - glycosomal	18	18	18	18	123330000	177583600	224678400	2.41802e+08	18	18	150456800	233240200	1.55021
A4HZI4	LINF_210027600; LINF_350025100	LINJ.21.2150; LINJ.35.2000	RPS6	40S ribosomal protein S6 - putative	13	14	15	15	126160000	118763290	249696000	2.04743e+08	13.5	15	122461645	227219500	1.85543
A4ICP0; A4ICP1	LINF_360015200; LINF_360015100	LINJ.36.1000; LINJ.36.0990	RPS18	40S ribosomal protein S18 - putative	12	12	12	11	84443000	118776390	242419200	2.00728e+08	12	11.5	101609695	221573600	2.18063
A4HVQ0; A4HVQ1	LINF_130017200; LINF_130017300	LINJ.13.1120; LINJ.13.1130	RPS4	40S ribosomal protein S4 - putative	18	18	18	18	124640000	132991200	225312000	2.14368e+08	18	18	128815600	219840000	1.70663
P62884	LINF_280034700	LINJ.28.2940	LACK1	Activated protein kinase C receptor 1	11	13	11	13	108210000	121843100	212736000	176781000	12	12	115026550	194758500	1.69316
A4IDS4	LINF_360062900	LINJ.36.5570	RPSA	40S ribosomal protein SA	10	10	10	10	108700000	110059650	199603200	1.89662e+08	10	10	109379825	194632600	1.77942
E9AHI5; A4I4G7	LINF_290016800; LINF_290016600	LINJ.29.1180; LINJ.29.1160	RPL1a	60 S ribosomal protein L1a - putative	17	16	17	17	105890000	106958880	205324800	174603000	16.5	17	106424440	189963900	1.78496
A4HRK0	LINF_010012700	LINJ.01.0780	EIF4AI	Eukaryotic translation initiation factor 4A	15	15	15	15	92376000	81957530	274636800	9.58067e+07	15	15	87166765	185221750	2.12491
A4I8D8; A4I8D7	LINF_320038800; LINF_320038800	LINJ.32.3330; LINJ.32.3320	RPL3	60S ribosomal protein L3 - putative	14	14	14	15	85345000	120335290	197049600	173162000	14	14.5	102840145	185105800	1.79994
A4I4W0	LINF_290032300	LINJ.29.2570	RPL13	60S ribosomal protein L13 - putative	9	10	9	10	85367000	100501890	182726400	151228000	9.5	9.5	92934445	166977200	1.79672
A4IA34	LINF_340031800	LINJ.34.2410	ALBA3	Alba 3 - putative	12	12	12	12	71437000	63107940	185942400	1.07412e+08	12	12	67272470	146677050	2.18034
A4HT92	LINF_070012400	LINJ.07.0760	RPS9	40S ribosomal protein S9 - putative	8	8	8	8	76493000	85139520	152309760	1.287e+08	8	8	80816260	140504880	1.73857
A4IE22	LINF_360070900	LINJ.36.6360	CCR4-NOT-10	CCR4-NOT transcription complex subunit 10 - putative	17	16	18	19	24135000	11521188	212908800	67480600	16.5	18.5	17828094	140194700	7.8637
A4IDT2	LINF_360060500	LINJ.36.5330	PUF11	Pumillio protein 11 - putative	24	22	23	23	56004000	72877920	126581760	153505000	23	23	64440960	140043380	2.1732
Q95NF5	LINF_150019000	LINJ.15.1140	TRYP	Tryparedoxin peroxidase	2	2	2	2	68407000	90779070	178464000	9.46121e+07	2	2	79593035	136538050	1.71545
A4IAK7	LINF_340051700	LINJ.34.4180	CAF40	Cell differentiation protein-like protein	11	12	13	13	48234000	53158490	186424320	82550600	11.5	13	50696245	134487460	2.65281
A4HWJ8	LINF_150018200	LINJ.15.1060	RPL6	60S ribosomal protein L6 - putative	11	12	12	12	66123000	68363660	145729920	1.16776e+08	11.5	12	67243330	131252960	1.95191
A4I7P2	LINF_320013000	LINJ.32.0790	NRBD	Nuclear RNA-binding protein - putative	14	14	14	14	78482000	85977920	135394560	1.26863e+08	14	14	82229960	131128780	1.59466
A4HWB9	LINF_150007100	LINJ.15.0220	RPL13a	60S ribosomal protein L13a - putative	6	7	7	7	36697000	36300100	142279680	1.18525e+08	6.5	7	36498550	130402340	3.57281
A4HX65	LINF_170005000	LINJ.17.0010	EIF3A	Eukaryotic translation initiation factor 3 subunit A - putative	20	20	20	21	60690000	61233330	117692160	140492000	20	20.5	60961665	129092080	2.11759
A4I218	LINF_260013700	LINJ.26.0840	RPS16	40S ribosomal protein S16 - putative	7	7	7	7	57195000	74385730	130419840	1.21946e+08	7	7	65790365	126182920	1.91795
A4I7Q4	LINF_320014400	LINJ.32.0930	RPL18a	60S ribosomal protein L18a - putative	8	8	8	8	65698000	84029950	131748480	1.18932e+08	8	8	74863975	125340240	1.67424
A4HZ42	LINF_210009700	LINJ.21.0490		Uncharacterized protein with NTF2 domain	13	13	14	14	43728000	46677920	154391040	9.49784e+07	13	14	45202960	124684720	2.75833
A4I2U1	LINF_270020600	LINJ.27.1300	RPLP0	60S acidic ribosomal protein P0	11	11	11	11	66513000	67644470	128459520	1.14895e+08	11	11	67078735	121677260	1.81395
A4I8K8	LINF_320046200	LINJ.32.4050	RPL2	60S ribosomal protein L2 - putative	7	7	7	7	45675000	54890310	129096960	1.06387e+08	7	7	50282655	117741730	2.3416
A4I3Y8	LINF_280032800	LINJ.28.2750	RPS17	40S ribosomal protein S17 - putative	10	11	10	10	59865000	64817490	125771520	1.03311e+08	10.5	10	62341245	114541210	1.83733
A4HT77; A4HT78	LINF_070010600; LINF_070010500	LINJ.07.0560; LINJ.07.0550	RPL7a	60S ribosomal protein L7a - putative	9	9	9	9	55579000	69812520	121290240	1.06972e+08	9	9	62695760	114130970	1.82039
A4HVG8	LINF_130009400	LINJ.13.0270	ALBA1	Alba 1 - putative	5	5	5	5	24613000	33917210	164793600	5.72605e+07	5	5	29265105	111027050	3.79384
E9AHB0; A4I1V4	LINF_260006700; LINF_260006600	LINJ.26.0160; LINJ.26.0150	RPL7a	60S ribosomal protein L7 - putative	12	13	12	13	58149000	54321770	122833920	9.54173e+07	12.5	12.5	56235385	109125610	1.94052
E9AGX3; A4I672	LINF_210018100; LINF_300039100	LINJ.21.1290; LINJ.30.3390	RPL9a	60S ribosomal protein L9 - putative	8	8	8	9	51426000	65173810	108385920	1.02007e+08	8	8.5	58299905	105196660	1.80441
A4I191; E9AH94	LINF_250010200; LINF_050010000	LINJ.25.0510; LINJ.05.0500	UBP1/ UBP2	U-rich RNA-binding protein - putative	4	5	5	5	34302000	48428080	120353280	89382700	4.5	5	41365040	104867990	2.53518
A4I650; A4I3H3	LINF_300041700; LINF_280015200	LINJ.30.3650; LINJ.28.1050	RPS14	40S ribosomal protein S14	9	9	9	9	47256000	45415080	106343040	9.56406e+07	9	9	46335540	100991820	2.17958
E9AG68; A4HSU9	LINF_060011400; LINF_060011300	LINJ.06.0600; LINJ.06.0590	RPL23a	60S ribosomal protein L23a - putative	8	8	7	8	57443000	71932100	111160320	84547100	8	7.5	64687550	97853710	1.51271
A4I890	LINF_320033900	LINJ.32.2830	RPL27	60S ribosomal protein L27 - putative	7	7	7	7	30560000	68101660	100600320	9.41897e+07	7	7	49330830	97395010	1.97432
A4HRG4	LINF_010009200	LINJ.01.0430	RPS7	40S ribosomal protein S7 - putative	11	12	12	12	58741000	64796530	105630720	88911900	11.5	12	61768765	97271310	1.57477
A4ICN5	LINF_360015600	LINJ.36.1040	RPS10	40S ribosomal protein S10 - putative	4	5	5	5	44457000	56653570	97739520	88515900	4.5	5	50555285	93127710	1.8421
A4HS09	LINF_040006400	LINJ.04.0140		Uncharacterized protein	5	5	6	6	7073400	4446533	141356160	38574800	5	6	5.75997e+06	89965480	15.6191
A4HY61	LINF_190008800	LINJ.19.0390	RPS13	40S ribosomal protein S13 - putative	7	7	8	8	36523000	54389890	89088000	87762400	7	8	45456445	88425200	1.94527
A4HY10	LINF_180019400	LINJ.18.1380	RPL34	60S ribosomal protein L34 - putative	4	4	4	4	37271000	52054160	101295360	72124800	4	4	44662580	86710080	1.94145
A4IDH5	LINF_360027200	LINJ.36.2140	HSP60	Chaperonin HSP60 - mitochondrial precursor	12	11	12	12	71173000	29463210	108362880	6.4141e+07	11.5	12	50318105	86251940	1.71413
A4IBR8	LINF_350043300	LINJ.35.3840	RPL23	60S ribosomal protein L23 - putative	6	6	6	6	31830000	48650780	88830720	77479600	6	6	40240390	83155160	2.06646
A4HX58	LINF_160022100	LINJ.16.1700	EIF4G3	Eukaryotic translation initiation factor 4 gamma type 3 - putative	8	7	12	11	3585000	2945273	137070720	2.8743e+07	7.5	11.5	3.26514e+06	82906860	25.3915
A4HV05; A4HV06	LINF_110015600; LINF_110015700	LINJ.11.0960; LINJ.11.0970	RPS5	40S ribosomal protein S5	6	6	5	7	30321000	51710940	67319040	9.67329e+07	6	6	41015970	82025970	1.99985
A4IB88	LINF_350023700	LINJ.35.1870	RPL5	60S ribosomal protein L5 - putative	8	8	8	8	48583000	46173570	93327360	70711300	8	8	47378285	82019330	1.73116
A4ICD8	LINF_360081900	LINJ.36.7320	EIF3C	Eukaryotic translation initiation factor 3 subunit C - putative	16	15	13	17	37385000	34463480	66597120	89359600	15.5	15	35924240	77978360	2.17063
E9AGC2	LINF_120008600	LINJ.12.0300	CCR4-NOT-2	CCR4-NOT transcription complex subunit 2 - putative	8	6	10	9	25834000	31802870	116213760	39234800	7	9.5	28818435	77724280	2.69703
A4I150	LINF_250005800	LINJ.25.0080	PABP3	poly(A)-binding protein 3	11	11	12	13	23229000	21683120	79689600	75337900	11	12.5	22456060	77513750	3.4518
A4I573	LINF_300009600	LINJ.30.0460	EIF4E4	Eukaryotic translation initiation factor 4E4 - putative	5	5	13	13	517820	640446	115822080	34499300	5	13	579133	75160690	129.781
A4HXQ6	LINF_180008000	LINJ.18.0300		Uncharacterized protein with NFT2 and RRM domains	7	7	7	8	3531200	2702268	92943360	5.59361e+07	7	7.5	3116734	74439730	23.8839
A4HYZ5	LINF_200021000	LINJ.20.1620	RPS11	40S ribosomal protein S11 - putative	7	7	7	7	28822000	68251000	72921600	73656000	7	7	48536500	73288800	1.50997
A4HV26	LINF_110017900	LINJ.11.1180	RPS15A	40S ribosomal protein S15A - putative	4	5	5	5	12940000	46532510	74928000	70016100	4.5	5	29736255	72472050	2.43716
A4ICW2	LINF_360007700	LINJ.36.0270	EIF3L	Eukaryotic translation initiation factor 3 subunit L - putative	21	21	21	23	42057000	45695420	67409280	76144200	21	22	43876210	71776740	1.63589
A4IBR5	LINF_350043000	LINJ.35.3810	RPL27A /29	60S ribosomal protein L27A/L29 - putative	6	6	7	6	28545000	56931290	70609920	70414300	6	6.5	42738145	70512110	1.64986
Q9N9V4	LINF_340009500	LINJ.34.0460	RPS25	40S ribosomal protein S25	5	5	5	5	32258000	43705530	78912000	5.33676e+07	5	5	37981765	66139800	1.74136
A4I116	LINF_240026900	LINJ.24.2160	RPS8	40S ribosomal protein S8 - putative	6	6	6	7	29786000	42864510	59529600	71945500	6	6.5	36325255	65737550	1.80969
A4I038	LINF_230005100	LINJ.23.0020	CCR4-NOT-11	CCR4-NOT transcription complex subunit 11 - putative	12	13	14	13	11272000	6589562	102359040	2.83206e+07	12.5	13.5	8930781	65339820	7.31625
A4IB89; A4HZ73	LINF_350024100; LINF_210013000	LINJ.35.1900; LINJ.21.0800	RPL36	60S ribosomal protein L36 - putative	4	4	5	4	34217000	36568650	68830080	5.63695e+07	4	4.5	35392825	62599790	1.76871
A4IAS5	LINF_350007500	LINJ.35.0240	RPL30	60S ribosomal protein L30	5	5	5	5	8403200	45105920	56613120	6.67502e+07	5	5	26754560	61681660	2.30546
E9AHH9	LINF_280015700	LINJ.28.1100	RPS20	40S ribosomal protein S20 - putative	5	6	6	5	22141000	36110150	71116800	5.03998e+07	5.5	5.5	29125575	60758300	2.08608
A4HXK6	LINF_170020200	LINJ.17.1390	EIF3B	Eukaryotic translation initiation factor 3 subunit B - putative	20	20	19	21	38606000	34018080	53658240	67603800	20	20	36312040	60631020	1.66972
A4I011	LINF_220021400	LINJ.22.1370	RPL14	60S ribosomal protein L14 - putative	5	5	5	5	20887000	37591760	59099520	5.56292e+07	5	5	29239380	57364360	1.96189
A4HXT8	LINF_180011500; LINF_360046500	LINJ.18.0630; LINJ.36.3950	RPL10a	60S ribosomal protein L10a - putative	6	8	7	8	18159000	37621890	48591360	6.2733e+07	7	7.5	27890445	55662180	1.99574
A4I574	LINF_300009700	LINJ.30.0470		Aspartyl-tRNA synthetase - putative	15	15	16	16	30500000	35650340	66466560	42918700	15	16	33075170	54692630	1.65359
A4I2S5	LINF_270018900	LINJ.27.1140	STRAP	Serine-threonine kinase receptor-associated protein - putative	9	9	10	10	11148000	5880066	76957440	2.71018e+07	9	10	8514033	52029620	6.11104
A4HS42	LINF_040009700; LINF_220005300	LINJ.04.0460; LINJ.22.0004	RPL11	60S ribosomal protein L11 (L5, L16)	4	4	3	4	20904000	34953420	47155200	5.33258e+07	4	3.5	27928710	50240500	1.79888
Q9N9V5	LINF_260021300; LINF_260021400; LINF_260021500	LINJ.26.1610; LINJ.26.1620; LINJ.26.1630	RPS33	40S ribosomal protein S33 - putative	3	3	3	3	15157000	20962620	55912320	43832800	3	3	18059810	49872560	2.76152
A4HV19	LINF_110017300	LINJ.11.1110	RPL28	60S ribosomal protein L28 - putative	2	2	2	2	23919000	29926950	50225280	4.87179e+07	2	2	26922975	49471590	1.83752
A4HT33	LINF_070008800	LINJ.07.0130	DBP2B	ATP-dependent DEAD/H RNA helicase - putative	12	12	12	12	20119000	35094900	52343040	45096700	12	12	27606950	48719870	1.76477
A4IBA3; A4HZH8	LINF_350025500; LINF_210027000	LINJ.35.2040; LINJ.21.2090	RPL32	60S ribosomal protein L32	4	5	5	4	16619000	29366270	56530560	38727700	4.5	4.5	22992635	47629130	2.0715
A4I9I9	LINF_340007000	LINJ.34.0210	Smp-1-like	Uncharacterized protein	7	7	7	7	19029000	28209540	54216960	37765200	7	7	23619270	45991080	1.94718
A4I9K5	LINF_340008600	LINJ.34.0370	EIF5	Eukaryotic translation initiation factor 5 - putative	11	12	13	13	28991000	27494280	32538240	5.82901e+07	11.5	13	28242640	45414170	1.608
A4I600; A4I5Z9	LINF_300043100; LINF_300043000	LINJ.30.3790; LINJ.30.3780	RPPL2, RPPL1	60S acidic ribosomal protein P2 - putative	5	5	5	5	13827000	20602370	46842240	40871600	5	5	17214685	43856920	2.54765
A4I3W2	LINF_280029900	LINJ.28.2480	EIF3E	Eukaryotic translation initiation factor 3 subunit E - putative	10	10	9	10	25219000	23603580	40003200	4.71702e+07	10	9.5	24411290	43586700	1.78551
A4HVI5	LINF_130010500; LINF_360054400	LINJ.13.0450; LINJ.36.4730	RPL18	60S ribosomal protein L18 - putative	5	5	5	5	20022000	24690880	46565760	39971800	5	5	22356440	43268780	1.93541
A4I370	LINF_270020900	LINJ.27.1350		SNF7 - putative	7	7	7	6	21678000	19567470	67624320	18400800	7	6.5	20622735	43012560	2.08569
E9AGX4	LINF_210018200	LINJ.21.1300	RPS23	40S ribosomal protein S23 - putative	2	2	2	2	16124000	25702200	49134720	36578300	2	2	20913100	42856510	2.04927
A4HZC4	LINF_210020800	LINJ.21.1510		Uncharacterized protein with PPR domain	12	10	14	13	3066300	2054997	60927360	2.31e+07	11	13.5	2.56065e+06	42013680	16.4074
A4I7K7; A4I0M7	LINF_320009400; LINF_240005200	LINJ.32.0440; LINJ.24.0040	RPL17	60S ribosomal protein L17 - putative	4	4	4	4	22070000	27130100	42132480	41416100	4	4	24600050	41774290	1.69814
A4I5Z0	LINF_300036500	LINJ.30.3130	RBP42	RNA-binding protein 42 - putative	7	7	7	7	24661000	20146490	58206720	21644700	7	7	22403745	39925710	1.7821
A4I022	LINF_220022600	LINJ.22.1480	CAF1	CCR4 associated factor - putative	4	2	4	4	4651900	2722442	61353600	17702300	3	4	3687171	39527950	10.7204
A4I4S9	LINF_290029700	LINJ.29.2310	DNM1	Dynamin-1-like protein	16	15	17	13	10631000	4719537	69457920	6.85553e+06	15.5	15	7.67527e+06	38156725	4.97139
A4I9I3; A4I9I5	LINF_340006400; LINF_340006600	LINJ.34.0150; LINJ.34.0170	MDH	Malate dehydrogenase	10	10	10	11	21822000	24824500	33528960	39162200	10	10.5	23323250	36345580	1.55834
A4I841	LINF_320028100	LINJ.32.2330	EIF3K	Eukaryotic translation initiation factor 3 subunit K - putative	6	6	6	6	19562000	21242960	34022400	37145900	6	6	20402480	35584150	1.74411
A4HSG7	LINF_050009500	LINJ.05.0450		Uncharacterized protein protein - Skp1-like	6	6	7	7	3252600	3384909	29692800	40780300	6	7	3.31875e+06	35236550	10.6174
A4HST3; A4HST1	LINF_060009600; LINF_060009400	LINJ.06.0430; LINJ.06.0410	RPL19	60S ribosomal protein L19 - putative	4	4	4	4	16296000	28104740	32595840	36993000	4	4	22200370	34794420	1.56729
A4HUZ1	LINF_110013800	LINJ.11.0820		Uncharacterized protein	6	5	8	7	13920000	3050204	48408960	20497400	5.5	7.5	8485102	34453180	4.06043
A4HTE9	LINF_070012000	LINJ.07.0710	EIF3H	Eukaryotic translation initiation factor 3 subunit H - putative	6	6	9	8	10881000	10438735	32359680	35652100	6	8.5	1.06599e+07	34005890	3.19009
A4HYZ9	LINF_200021500	LINJ.20.1670		Uncharacterized protein	5	2	6	6	699570	128711	44906880	22543400	3.5	6	414141	33725140	81.434
A4IBL9; E9AHW6	LINF_350038300; LINF_350038200	LINJ.35.3340; LINJ.35.3330	RPL31	60S ribosomal protein L31 - putative	4	4	4	4	18314000	21337280	35295360	3.17999e+07	4	4	19825640	33547630	1.69213
A4I114	LINF_240026700	LINJ.24.2140	RPL26	60S ribosomal protein L26 - putative	6	6	6	6	9759200	17319510	34619520	3.01411e+07	6	6	13539355	32380310	2.39157
A4ID08	LINF_360047700	LINJ.36.4070	EIF3I	Eukaryotic translation initiation factor 3 subunit I - putative	9	9	9	8	19021000	17867090	30779520	3.15425e+07	9	8.5	18444045	31161010	1.68949
A4HVR4	LINF_130018800	LINJ.13.1260		Uncharacterized protein	13	12	14	14	20681000	12147368	26830080	3.2626e+07	12.5	14	16414184	29728040	1.81112
A4HY41	LINF_190005100	LINJ.19.0020		Uncharacterized protein	6	5	6	6	4355900	1381002	44188800	1.47059e+07	5.5	6	2868451	29447350	10.2659
A4ICM4	LINF_360016500	LINJ.36.1130	RPL24	60S ribosomal protein L24 - putative	5	5	5	5	7092500	19078840	23915520	34904100	5	5	13085670	29409810	2.24748
A4ID74	LINF_360036600; LINF_360036700	LINJ.36.3010 LINJ.36.3020	RPS24	40S ribosomal protein S24e	2	3	3	3	4807600	18191970	24019200	33994400	2.5	3	11499785	29006800	2.52238
A4IA46	LINF_340033000	LINJ.34.2530	EIF3G	Eukaryotic translation initiation factor 3 subunit G - putative	3	4	4	4	5879400	7534334	27515520	2.98573e+07	3.5	4	6706867	28686410	4.27717
A4I3C8	LINF_280010400	LINJ.28.0570	RPS26	40S ribosomal protein S26 - putative	4	4	4	4	4546700	19943440	25756800	3.12422e+07	4	4	12245070	28499500	2.32743
A4ID21	LINF_360046400	LINJ.36.3940	RPS27-1	40S ribosomal protein S27-1 - putative	4	4	4	4	3088900	32815500	20196480	35858900	4	4	17952200	28027690	1.56124
A4I5A7	LINF_300013000	LINJ.30.0810		Uncharacterized protein with ARM repeat	9	9	12	11	11300000	8488145	37505280	1.35828e+07	9	11.5	9.89407e+06	25544040	2.58175
E9AGR8	LINF_190006400	LINJ.19.0150		Metallo-peptidase - Clan MG - Family M24	9	10	10	10	11389000	14124420	28930560	21974700	9.5	10	12756710	25452630	1.99523
E9AGM1	LINF_150019500	LINJ.15.1190	RPPL2	60S acidic ribosomal protein P2	4	5	5	5	7905300	13331870	19061568	2.98672e+07	4.5	5	10618585	24464384	2.30392
A4I6A1	LINF_310005700	LINJ.31.0090	ZC3H34	CCCH-Zinc finger 34 - putative	3	3	3	4	9057500	9697406	28010880	20098100	3	3.5	9377453	24054490	2.56514
A4ICS4; A4HW73	LINF_360011600; LINF_140019100	LINJ.36.0660; LINJ.14.1350	RPS27a	40S ribosomal protein S27a - putative	1	2	2	2	7155700	14260660	25895040	21777800	1.5	2	10708180	23836420	2.226
A4HZ53	LINF_210011000	LINJ.21.0600		La RNA binding protein - putative	4	5	5	5	5219200	8809095	25701120	20560100	4.5	5	7.01415e+06	23130610	3.29771
A4HXT4	LINF_180010900	LINJ.18.0590	RBP12	RNA-binding protein 12 - putative	4	4	4	4	10992000	10677810	27143040	17895900	4	4	10834905	22519470	2.07842
A4I2R2	LINF_270017500	LINJ.27.0980	KMRP1/MRP1	Mitochondrial RNA binding protein 1 - putative	6	5	6	6	9745200	10684360	18584256	2.61844e+07	5.5	6	10214780	22384328	2.19137
A4HU34	LINF_090018500	LINJ.09.1180	KMRP2/MRP2	Mitochondrial RNA binding protein 2	4	4	4	4	11241000	13696050	18948864	2.4541e+07	4	4	12468525	21744932	1.74399
Q9GP00	LINF_320036700; LINF_320036800	LINJ.32.3100; LINJ.32.3110	NDPK	Nucleoside diphosphate kinase b	5	6	6	6	4073500	23310140	26440320	1.65341e+07	5.5	6	13691820	21487210	1.56935
A4I5Y5	LINF_300036000	LINJ.30.3080	EIF3D	Eukaryotic translation initiation factor 3 subunit D - putative	7	8	9	9	6702900	13620070	16185024	2.50789e+07	7.5	9	10161485	20631962	2.03041
A4HUR9	LINF_110005600	LINJ.11.0070		GRIP domain containing protein - putative	3	3	3	4	12660000	6723968	8706432	3.22245e+07	3	3.5	9691984	20465466	2.11159
E9AHA1	LINF_250031400	LINJ.25.2520		Uncharacterized protein	11	12	12	11	10520000	12359326	24168960	1.5862e+07	11.5	11.5	11439663	20015480	1.74966
A4HV02	LINF_110015300	LINJ.11.0930	MRB1 AP	Mitochondrial-associated protein	2	2	8	2	702310	384590	38995200	1.01996e+06	2	5	543450	20007582	36.8159
A4HWD9	LINF_150009100	LINJ.15.0420	RPLP1	60S acidic ribosomal protein - putative	2	2	2	2	4908300	11241110	17104512	22664400	2	2	8074705	19884456	2.46256
A4I5T0; A4I5S5	LINF_300030600; LINF_300030100	LINJ.30.2540; LINJ.30.2480	HSP70	Heat shock 70-related protein 1 - mitochondrial precursor - putative	6	7	6	6	9353500	9310170	29460480	9999110	6.5	6	9331835	19729795	2.11425
A4I1K7	LINF_250022600	LINJ.25.1670	EIF3F	Eukaryotic translation initiation factor 3 subunit F - putative	6	6	6	6	10182000	10514060	16357440	21233300	6	6	10348030	18795370	1.81632
A4I2Y0	LINF_270028100	LINJ.27.2020	TRRM1	Three RRMs containing protein 1 - putative	3	4	4	4	11637000	9723737	21413760	1.51261e+07	3.5	4	1.06804e+07	18269930	1.71061
A4I6R7	LINF_310020800	LINJ.31.1430	PuREBP1	Purine-Responsive Element Binding Protein 1	8	7	12	11	1398400	1.20836e+06	30629760	5061100	7.5	11.5	1.30338e+06	17845430	13.6917
A4HUB4	LINF_100005600	LINJ.10.0050	RPL35a	60S ribosomal protein L35a - putative	4	4	4	5	5933600	8690802	20916480	1.4498e+07	4	4.5	7312201	17707240	2.4216
A4IBP3	LINF_350041000	LINJ.35.3610		CRAL/TRIO - N-terminal domain containing protein - putative	6	5	5	4	7362300	4644474	30879360	4428160	5.5	4.5	6003387	17653760	2.94063
A4I7S6	LINF_320016600	LINJ.32.1150		HECT-domain (ubiquitin-transferase) - putative	13	12	13	14	10382000	8186976	10804416	19114700	12.5	13.5	9284488	14959558	1.61124
A4HTM7	LINF_080013100	LINJ.08.0810		Uncharacterized protein with BAR domain	3	3	5	2	1810900	588491	26476800	1.50425e+06	3	3.5	1.1997e+06	13990525	11.6617
A4IDD4	LINF_360022700	LINJ.36.1710	PZFP2	Poly-zinc finger protein 2 - putative	0	3	3	3	0	7979996	9254784	18377700	1.5	3	3989998	13816242	3.46272
A4ID19	LINF_360046600	LINJ.36.3960	BTF3	Transcription factor btf3 - putative	4	4	4	4	5057300	9551341	14419200	1.23156e+07	4	4	7.30432e+06	13367400	1.83007
A4HRV4	LINF_030009100	LINJ.03.0420	RPLP2	60S acidic ribosomal protein P2 - putative	2	3	3	3	6765700	7017277	13900416	1.22694e+07	2.5	3	6.89149e+06	13084908	1.89871
A4HRT6	LINF_030007300	LINJ.03.0240	RPL38	60S ribosomal protein L38 - putative	2	3	3	3	1961700	7405037	12709056	1.33815e+07	2.5	3	4.68337e+06	13045278	2.78545
A4HV09	LINF_110016000	LINJ.11.1000		Pyruvate phosphate dikinase - putative	9	10	10	12	9251500	5974124	6137280	19729600	9.5	11	7612812	12933440	1.6989
Q9N9V8	LINF_300042300; LINF_350024000	LINJ.30.3710; LINJ.35.1890	RPL15	60S ribosomal protein L15 - putative	3	3	3	3	4531500	11046051	12994944	1.23805e+07	3	3	7.78878e+06	12687722	1.62898
A4I3Y2	LINF_280032200	LINJ.28.2690	EIF4E3	Eukaryotic translation initiation factor 4E3 - putative	3	3	3	3	7660300	7642409	9178944	1.50601e+07	3	3	7.65135e+06	12119522	1.58397
A4IBA7	LINF_350026000	LINJ.35.2090		Kinesin - putative	7	7	7	6	5906500	7969516	17361984	6.87588e+06	7	6.5	6938008	12118932	1.74675
A4I660	LINF_300042700	LINJ.30.3750		Tetratricopeptide repeat - putative	3	4	4	4	3724500	4200646	16497792	5049000	3.5	4	3962573	10773396	2.71879
A4I8G3	LINF_320041400	LINJ.32.3590		Uncharacterized protein with MYND finger domain	4	4	5	4	2943800	2804579	14054400	7.35163e+06	4	4.5	2.87419e+06	10703015	3.72384
A4ICR0	LINF_360013000	LINJ.36.0800	ZC3H31	Zinc finger protein family member - putative	3	4	4	4	6776000	5768585	13816512	6.86653e+06	3.5	4	6.27229e+06	10341521	1.64876
A4I7N9	LINF_320012700	LINJ.32.0760	PAN3	Poly(A) Specific Ribonuclease Subunit	7	7	7	7	9448500	3073391	12329280	7.90724e+06	7	7	6.26095e+06	10118260	1.61609
A4HRT0	LINF_030006700	LINJ.03.0180	U2AF	U2 splicing auxiliary factor - putative	4	4	4	4	9817700	795904	12808896	6.90107e+06	4	4	5.3068e+06	9854983	1.85705
A4I3G6	LINF_280014500	LINJ.28.0980		Ribonucleoside-diphosphate reductase large chain - putative	4	4	4	4	3188100	4552250	9408192	9043540	4	4	3870175	9225866	2.38384
A4I8F6	LINF_320040600	LINJ.32.3510	GCVL-2	Dihydrolipoamide dehydrogenase - putative	5	5	6	5	6011300	4695564	9585024	8796370	5	5.5	5353432	9190697	1.71679
A4HUV8	LINF_110009600	LINJ.11.0470	PUF10	Pumillio protein 10 - putative	8	7	9	8	4100900	3781053	14347584	4.03161e+06	7.5	8.5	3.94098e+06	9189597	2.33181
A4I3X3	LINF_280031300	LINJ.28.2600		2-oxoglutarate dehydrogenase - E2 component - dihydrolipoamide succinyltransferase - putative	4	4	4	4	5421300	6274900	7653120	10673960	4	4	5848100	9163540	1.56693
A4IDK9	LINF_360030600	LINJ.36.2480	G3PDH	Glyceraldehyde 3-phosphate dehydrogenase - cytosolic	3	3	3	3	5372600	2010588	16049856	2.00882e+06	3	3	3691594	9029338	2.44592
A4I562	LINF_300008500	LINJ.30.0350		Kinesin - putative	3	5	5	4	1915800	3498748	10380672	7.43083e+06	4	4.5	2707274	8905751	3.28956
A4HUZ2	LINF_110013900	LINJ.11.0830		Uncharacterized protein	7	5	6	6	3748400	2166478	10583808	5047350	6	6	2957439	7815579	2.64268
A4I4D9	LINF_290013700	LINJ.29.0890		High mobility group protein homolog tdp-1 - putative	5	3	5	5	6053500	431606	11455680	3.28614e+06	4	5	3.24255e+06	7370910	2.27318
A4HSE3	LINF_050006300	LINJ.05.0140		Nucleolar RNA helicase II - putative	3	5	4	5	2176800	4917609	6803904	7.44018e+06	4	4.5	3.5472e+06	7122042	2.00779
A4I5E2	LINF_300016700	LINJ.30.1170	TRRM2	Three RRMs containing protein 2 - putative	1	2	2	2	723110	1.01288e+06	1695456	1.18558e+07	1.5	2	867994	6.77563e+06	7.80607
A4IDA9	LINF_360040400	LINJ.36.3360	14-3-3-I	14-3-3 protein 1 - putative	4	4	4	4	2879100	4607663	7780800	5314760	4	4	3.74338e+06	6547780	1.74916
A4I9G4	LINF_130022200	LINJ.13.1410	RPL44	60S ribosomal protein L44 - putative	2	2	2	2	1423800	3746862	6811008	6.25053e+06	2	2	2585331	6530769	2.52609
A4HY08	LINF_180019200	LINJ.18.1360		Pyruvate dehydrogenase E1 component alpha subunit - putative	6	6	6	6	5024800	3069461	9102528	3.7081e+06	6	6	4.04713e+06	6405314	1.58268
A4I4Y5	LINF_290036100	LINJ.29.2940	RBP6	RNA-binding protein 6 - putative	2	3	3	3	951270	2623275	5901696	6.63498e+06	2.5	3	1.78727e+06	6268338	3.50721
A4I0E9	LINF_230018300	LINJ.23.1170		Uncharacterized protein	5	5	5	4	3485700	2086961	8714496	3.26227e+06	5	4.5	2.78633e+06	5988383	2.1492
A4HXP8	LINF_180007200	LINJ.18.0220	RBP29	RNA-binding protein 29 - putative	4	4	5	4	2277700	830632	10832064	943481	4	4.5	1.55417e+06	5.88777e+06	3.78838
A4HY52	LINF_190007800	LINJ.19.0290	ZC3H39	CCCH-Zinc finger 39 - putative	5	5	6	5	3121600	1635535	8570880	2737460	5	5.5	2.37857e+06	5654170	2.37713
A4I8I1	LINF_320043300	LINJ.32.3770		Uncharacterized protein	2	2	2	2	1897200	3848125	2270784	8.24604e+06	2	2	2.87266e+06	5258412	1.8305
A4I195	LINF_250010600	LINJ.25.0550		Scd6-like Sm domain containing protein - putative	3	3	3	3	2595600	1625186	8134464	2164250	3	3	2110393	5149357	2.44
A4HY37	LINF_180022300	LINJ.18.1660	GSH1	Gamma-glutamylcysteine synthetase - putative	1	1	3	3	723790	186858	3133632	6.88578e+06	1	3	455324	5009706	11.0025
A4ICH2	LINF_360034400	LINJ.36.2790		Dihydrolipoamide acetyltransferase component - putative	3	3	4	3	2084300	941707	8387520	1.62327e+06	3	3.5	1.513e+06	5005395	3.30825
A4HYI1	LINF_190021700	LINJ.19.1560		Peptidyl-prolyl isomerase - putative	4	4	4	4	2107600	2862612	5670720	4.19122e+06	4	4	2485106	4930970	1.98421
A4HYI5	LINF_190022000	LINJ.19.1590		Inosine-5'-monophosphate dehydrogenase	3	3	3	3	1608100	3229805	2120256	7.23096e+06	3	3	2.41895e+06	4675608	1.93291
A4I2Q7	LINF_270016900	LINJ.27.0920		Vesicular transport protein (CDC48 homologue) - putative	5	4	5	4	4655100	1.02205e+06	7992000	910547	4.5	4.5	2.83857e+06	4.45127e+06	1.56814
A4HUW9	LINF_110010500	LINJ.11.0590	EIF4G1-IP	G1-interacting protein/mRNA cap guanine-N7 methyltransferase - putative	3	3	4	3	1451400	793808	5844096	2538030	3	3.5	1.1226e+06	4191063	3.73334
A4I293	LINF_260021000	LINJ.26.1580		Uncharacterized protein with RING zinc finger domain	2	2	3	2	379620	293008	7830336	408694	2	2.5	336314	4119515	12.249
A4I800	LINF_320024300	LINJ.32.1940	HSP60	Chaperonin HSP60 - mitochondrial precursor	3	3	3	3	2635500	1.20017e+06	2371776	5.82076e+06	3	3	1.91783e+06	4.09627e+06	2.13588
A4I1K0	LINF_250021900	LINJ.25.1600	KRBP72/MRB1590	Mitochondrial RNA binding complex 1 subunit - putative	4	4	3	3	2504700	2514152	5300736	2509540	4	3	2509426	3905138	1.55619
A4I1P9	LINF_250027000	LINJ.25.2090		2 -4-dihydroxyhept-2-ene-1 -7-dioic acid aldolase - putative	0	2	2	2	0	3539620	5157888	2531980	1	2	1769810	3844934	2.17251
A4HSR7	LINF_060007900	LINJ.06.0260	XRNA	5'-3' exoribonuclease A - putative	3	3	3	3	1347700	1401569	3541440	4.13666e+06	3	3	1.37463e+06	3839050	2.79278
A4HWD0	LINF_150008200	LINJ.15.0330		Ribonucleoprotein p18 - mitochondrial precursor - putative	2	2	2	2	1660500	2730695	1.82327e+06	5758060	2	2	2.1956e+06	3.79067e+06	1.72648
A4HZI2	LINF_210027400	LINJ.21.2130	CBF5	Centromere/microtubule binding protein - putative	2	3	3	3	904340	3377573	2270976	5043610	2.5	3	2.14096e+06	3657293	1.70825
A4HZ33	LINF_210008800	LINJ.21.0400		Mitochondrial processing peptidase alpha subunit - putative	3	3	3	3	1878800	2102681	1.26148e+06	5758720	3	3	1.99074e+06	3.5101e+06	1.76321
E9AH23	LINF_240005900	LINJ.24.0110	PAP	Poly A polymerase regulatory subunit - putative	2	2	2	3	211760	342683	2878848	3.69171e+06	2	2.5	277221	3285279	11.8507
E9AHU0	LINF_350008700	LINJ.35.0360		Enoyl-CoA hydratase/isomerase family protein - conserved	3	3	3	3	1284400	2984835	1.63686e+06	4854190	3	3	2.13462e+06	3.24552e+06	1.52042
E9AGT8	LINF_200005800	LINJ.20.0090		Uncharacterized protein	3	4	4	3	2368900	1316943	4343232	2.05744e+06	3.5	3.5	1.84292e+06	3200336	1.73656
A4I1L9	LINF_250023800	LINJ.25.1790		Pyruvate dehydrogenase E1 beta subunit - putative	3	2	3	3	2739800	693501	4945728	1385230	2.5	3	1.71665e+06	3165479	1.84399
E9AH70	LINF_240021800	LINJ.24.1700		Succinate dehydrogenase [ubiquinone] flavoprotein subunit - mitochondrial	3	4	2	6	2196100	1773216	879475	5167580	3.5	4	1984658	3.02353e+06	1.52345
A4I519	LINF_300007500	LINJ.30.0250		Ubiquitin hydrolase - putative	2	2	2	2	1334200	922816	3971520	1.95657e+06	2	2	1.12851e+06	2964045	2.62652
Q8MQV3	LINF_060014300	LINJ.06.0890	DHFR-TS	Dihydrofolate reductase-thymidylate synthase	1	2	3	3	372910	620547	4004544	1.9074e+06	1.5	3	496728	2955972	5.95088
E9AHN3	LINF_330014600	LINJ.33.0820		Uncharacterized protein	3	2	3	3	720340	238564	4668864	899283	2.5	3	479452	2.78407e+06	5.80678
E9AHE8	LINF_270013800	LINJ.27.0620	Rab1A	Ras-related protein Rab1A- putative	4	3	4	3	1503600	2057224	4862208	568843	3.5	3.5	1780412	2.71553e+06	1.52522
A4ICL0	LINF_360018200	LINJ.36.1300		Uncharacterized protein	2	2	2	2	370460	225097	3637248	1.73052e+06	2	2	297779	2683884	9.01302
A4I3Q5	LINF_280024100	LINJ.28.1900	TOP3	DNA topoisomerase III - putative	3	3	3	3	1363300	1.14225e+06	2710272	2306810	3	3	1.25278e+06	2508541	2.00238
A4I171	LINF_250008000	LINJ.25.0290	EIF4G1-IP2/RBP43	RNA-binding protein 43 - putative	3	2	3	3	1273600	933493	2737728	2133230	2.5	3	1.10355e+06	2435479	2.20696
A4HUM3	LINF_100018400	LINJ.10.1200	PBP1	PAB1-binding protein - putative	2	2	2	2	312880	505306	4017216	540782	2	2	409093	2278999	5.57086
A4I046	LINF_230005900	LINJ.23.0100		RecQ mediated genome instability protein - putative	1	1	2	2	745380	1473357	2505792	1.88221e+06	1	2	1.10937e+06	2194001	1.9777
A4HRV7	LINF_030011900	LINJ.03.0670		DEAD/DEAH box helicase/Type III restriction enzyme - res subunit - putative	5	6	6	6	446540	932982	674227	3.61119e+06	5.5	6	689761	2.14271e+06	3.10645
A4I8Q2	LINF_330010200	LINJ.33.0390	EIF4E1-IP2	E1-interacting protein 2	2	2	3	2	501980	155995	2484288	1.80048e+06	2	2.5	328987	2142384	6.51205
A4I651	LINF_300041800	LINJ.30.3660		ATP synthase - epsilon chain - putative	2	2	2	2	1155300	1.24884e+06	629261	3.35676e+06	2	2	1.20207e+06	1.99301e+06	1.65798
A4IBL1	LINF_350037400	LINJ.35.3250	RBP35	RNA-binding protein 35 - putative	3	2	3	2	1210500	684514	2213568	1271050	2.5	2.5	947507	1742309	1.83883
A4I7V5	LINF_320019100	LINJ.32.1400	CPSF160	Cleavage and polyadenylation specificity factor- like protein	3	2	3	3	615820	683322	1.38409e+06	1.96207e+06	2.5	3	649571	1.67308e+06	2.57567
A4I6V2	LINF_310024900	LINJ.31.1770		Nucleosome assembly protein-like protein	2	2	2	2	935630	1183323	1.44131e+06	1.89959e+06	2	2	1.05948e+06	1.67045e+06	1.57667
A4I2V4	LINF_270023100	LINJ.27.1520	EIF4E1	Eukaryotic translation initiation factor E1- putative	2	2	2	2	286230	397716	2104704	1186680	2	2	341973	1645692	4.81234
A4HUZ7	LINF_110014400	LINJ.11.0880		START domain containing protein - putative	2	2	2	2	324270	857447	2363712	751718	2	2	590859	1557715	2.63636
A4I0P7	LINF_240010700	LINJ.24.0600		Uncharacterized protein	2	2	2	2	242930	238826	1.49528e+06	1361250	2	2	240878	1.42826e+06	5.9294
A4I7V3	LINF_320019300	LINJ.32.1420		RNA guanylyltransferase - putative	2	3	3	4	307670	1.29361e+06	959520	1.67046e+06	2.5	3.5	800641	1314990	1.64242
A4HVH9	LINF_130009900	LINJ.13.0390		ATP-dependent RNA helicase - putative	4	4	4	4	944510	626023	778464	1.80961e+06	4	4	785266	1294037	1.6479
A4I394	LINF_280007000	LINJ.28.0210	H2B	Histone H2B variant	2	2	2	2	899510	383778	2144256	154649	2	2	641644	1.14945e+06	1.79142
E9AHY0	LINF_360055000	LINJ.36.4790		PSP1 C-terminal conserved region containing protein - putative	2	1	2	2	406400	293492	1709952	541772	1.5	2	349946	1125862	3.21724
A4IDD5	LINF_360022800	LINJ.36.1720	HEXBP	Universal minicircle sequence binding protein - putative	2	2	2	2	128490	711029	747283	1189760	2	2	419759	968522	2.30733
A4HW67	LINF_140018500	LINJ.14.1290		NLI interacting factor-like phosphatase - putative	2	2	2	2	251200	372341	502656	1050698	2	2	311771	776677	2.49118
A4I5Y8	LINF_300036300	LINJ.30.3110	tRNA (guanine-1) - MT	tRNA (Guanine-1)-methyltransferase - putative	2	2	2	2	112470	179666	380064	1130580	2	2	146068	755322	5.17102
A4I5T5	LINF_300031100	LINJ.30.2590	FTHS	Formate--tetrahydrofolate ligase	1	1	2	2	122190	92079.9	757498	501270	1	2	107135	629384	5.87468
A4I741	LINF_310031800	LINJ.31.2430		Symplekin tight junction protein C terminal - putative	2	2	2	2	195010	270463	296659	704880	2	2	232736	500770	2.15166
A4IAA9	LINF_340041200	LINJ.34.3210	CPSF73	Cleavage and polyadenylation specificity factor - putative	2	2	2	2	274670	228228	265190	697862	2	2	251449	481526	1.915
A4I009	LINF_220021200	LINJ.22.1350		ATP-dependent DEAD/H RNA helicase - putative	2	2	2	2	237860	98184.5	135769	445665	2	2	168022	290717	1.73023
A4I2N8	LINF_270014600	LINJ.27.0710		Uncharacterized protein	2	2	2	2	41643	55990.7	41708.2	129789	2	2	48816.9	85748.6	1.75654
		bait protein
	BLACK	ratio = or > 4
	BLACK	ratio < 4
		ratio = or > 2 and < 4
		ratio = or > 1.5 and < 2
