# Supplementary material for: Identification of novel proteins and mRNAs differentially bound to the Leishmania Poly(A) Binding Proteins reveals a direct association between PABP1, the RNA-binding protein RBP23 and mRNAs encoding ribosomal proteins
Source: PLoS Negl Trop Dis. 2021 Oct 27;15(10):e0009899. doi: 10.1371/journal.pntd.0009899 (PMC8575317; doi:10.1371/journal.pntd.0009899)
Supplement: S4 Table — (XLSX) [file pntd.0009899.s010.xlsx]

## Sheet: S4 Table
S4 Table. Top-most protein partners specifically co-precipitated with the HA-tagged RBP23.
Protein IDs	TriTrypDB Accessions	GeneDB Accessions	Protein Names	Protein Descriptions	Unique peptides Negative	Unique peptides Negative	Unique peptides RBP23	Unique peptides RBP23	Intensity norm Negative	Intensity norm Negative	Intensity norm RBP23	Intensity norm RBP23	Average unique peptides Negative	Average unique peptides RBP23	Average intensity norm Negative	Average intensity norm RBP23	Ratio average intensity norm RBP23/Negative	Strength of the interaction
A4IC57	LINF_350055900	LINJ.35.5360	PABP1	Poly(A)-binding protein 1	20	18	28	27	21681000	20454340	1352006400	1429230000	19	27.5	21067670	1390618200	66.0072	***
A4HXC9	LINF_170011800	LINJ.17.0610	RBP23	RNA-binding protein 23 - putative	5	4	14	14	2894800	2305338	911635200	602096000	4.5	14	2600069	756865600	291.094	***
A4I2T3	LINF_270019700	LINJ.27.1220	ZC3H41	CCCH-Zinc finger 41 - putative	21	24	28	28	56366000	71410720	694963200	594374000	22.5	28	63888360	644668600	10.0905	***
A4IE22	LINF_360070900	LINJ.36.6360	CCR4-NOT-10	CCR4-NOT transcription complex subunit 10 - putative	17	16	18	19	24135000	11521188	212908800	67480600	16.5	18.5	17828094	140194700	7.8637	***
A4HS09	LINF_040006400	LINJ.04.0140		Uncharacterized protein	5	5	6	6	7073400	4446533	141356160	38574800	5	6	5.75997e+06	89965480	15.6191	***
A4HX58	LINF_160022100	LINJ.16.1700	EIF4G3	Eukaryotic translation initiation factor 4 gamma type 3 - putative	8	7	12	11	3585000	2945273	137070720	2.8743e+07	7.5	11.5	3.26514e+06	82906860	25.3915	***
A4I573	LINF_300009600	LINJ.30.0460	EIF4E4	Eukaryotic translation initiation factor 4E4 - putative	5	5	13	13	517820	640446	115822080	34499300	5	13	579133	75160690	129.781	***
A4HXQ6	LINF_180008000	LINJ.18.0300		Uncharacterized protein with NFT2 and RRM domains	7	7	7	8	3531200	2702268	92943360	5.59361e+07	7	7.5	3116734	74439730	23.8839	***
A4I038	LINF_230005100	LINJ.23.0020	CCR4-NOT-11	CCR4-NOT transcription complex subunit 11 - putative	12	13	14	13	11272000	6589562	102359040	2.83206e+07	12.5	13.5	8930781	65339820	7.31625	***
A4I2S5	LINF_270018900	LINJ.27.1140	STRAP	Serine-threonine kinase receptor-associated protein - putative	9	9	10	10	11148000	5880066	76957440	27101800	9	10	8514033	52029620	6.11104	***
A4HZC4	LINF_210020800	LINJ.21.1510		Uncharacterized protein with PPR domain	12	10	14	13	3066300	2054997	60927360	2.31e+07	11	13.5	2.56065e+06	42013680	16.4074	***
A4I022	LINF_220022600	LINJ.22.1480	CAF1	CCR4 associated factor - putative	4	2	4	4	4651900	2722442	61353600	17702300	3	4	3687171	39527950	10.7204	***
A4I4S9	LINF_290029700	LINJ.29.2310	DNM1	Dynamin-1-like protein	16	15	17	13	10631000	4719537	69457920	6.85553e+06	15.5	15	7.67527e+06	38156725	4.97139	**
A4HSG7	LINF_050009500	LINJ.05.0450		Uncharacterized protein - Skp1-like	6	6	7	7	3252600	3384909	29692800	40780300	6	7	3.31875e+06	35236550	10.6174	***
A4HUZ1	LINF_110013800	LINJ.11.0820		Uncharacterized protein	6	5	8	7	13920000	3050204	48408960	20497400	5.5	7.5	8485102	34453180	4.06043	**
A4HYZ9	LINF_200021500	LINJ.20.1670		Uncharacterized protein	5	2	6	6	699570	128711	44906880	22543400	3.5	6	414141	33725140	81.434	***
A4HY41	LINF_190005100	LINJ.19.0020		Uncharacterized protein	6	5	6	6	4355900	1381002	44188800	1.47059e+07	5.5	6	2868451	29447350	10.2659	***
A4IA46	LINF_340033000	LINJ.34.2530	EIF3G	Eukaryotic translation initiation factor 3 subunit G - putative	3	4	4	4	5879400	7534334	27515520	2.98573e+07	3.5	4	6706867	28686410	4.27717	**
A4HV02	LINF_110015300	LINJ.11.0930	MRB1 AP	Mitochondrial-associated protein	2	2	8	2	702310	384590	38995200	1.01996e+06	2	5	543450	20007582	36.8159	***
A4I6R7	LINF_310020800	LINJ.31.1430	PuREBP1	Purine-Responsive Element Binding Protein 1	8	7	12	11	1398400	1.20836e+06	30629760	5061100	7.5	11.5	1.30338e+06	17845430	13.6917	***
A4HTM7	LINF_080013100	LINJ.08.0810		Uncharacterized protein with BAR domain	3	3	5	2	1810900	588491	26476800	1.50425e+06	3	3.5	1.1997e+06	13990525	11.6617	**
A4I5E2	LINF_300016700	LINJ.30.1170	TRRM2	Three RRMs containing protein 2 - putative	1	2	2	2	723110	1.01288e+06	1695456	1.18558e+07	1.5	2	867994	6.77563e+06	7.80607
A4HY37	LINF_180022300	LINJ.18.1660	GSH1	Gamma-glutamylcysteine synthetase - putative	1	1	3	3	723790	186858	3133632	6.88578e+06	1	3	455324	5009706	11.0025	**
A4I293	LINF_260021000	LINJ.26.1580		Uncharacterized protein with RING zinc finger domain	2	2	3	2	379620	293008	7830336	408694	2	2.5	336314	4119515	12.249	**
E9AH23	LINF_240005900	LINJ.24.0110	PAP	Poly A polymerase regulatory subunit - putative	2	2	2	3	211760	342683	2878848	3.69171e+06	2	2.5	277221	3285279	11.8507
Q8MQV3	LINF_060014300	LINJ.06.0890	DHFR-TS	Dihydrofolate reductase-thymidylate synthase	1	2	3	3	372910	620547	4004544	1.9074e+06	1.5	3	496728	2955972	5.95088
E9AHN3	LINF_330014600	LINJ.33.0820		Uncharacterized protein	3	2	3	3	720340	238564	4668864	899283	2.5	3	479452	2.78407e+06	5.80678
A4ICL0	LINF_360018200	LINJ.36.1300		Uncharacterized protein	2	2	2	2	370460	225097	3637248	1.73052e+06	2	2	297779	2683884	9.01302
A4HUM3	LINF_100018400	LINJ.10.1200	PBP1	PAB1-binding protein - putative	2	2	2	2	312880	505306	4017216	540782	2	2	409093	2278999	5.57086
A4I8Q2	LINF_330010200	LINJ.33.0390	4E1-IP2	E1-interacting protein 2	2	2	3	2	501980	155995	2484288	1.80048e+06	2	2.5	328987	2142384	6.51205
A4I2V4	LINF_270023100	LINJ.27.1520	EIF4E1	Eukaryotic translation initiation factor E1- putative	2	2	2	2	286230	397716	2104704	1186680	2	2	341973	1645692	4.81234
A4I0P7	LINF_240010700	LINJ.24.0600		Uncharacterized protein	2	2	2	2	242930	238826	1.49528e+06	1361250	2	2	240878	1.42826e+06	5.9294
A4I5Y8	LINF_300036300	LINJ.30.3110	tRNA (guanine-1) - MT	tRNA (Guanine-1)-methyltransferase - putative	2	2	2	2	112470	179666	380064	1130580	2	2	146068	755322	5.17102
Definitions for the "Strength of the interaction" column:
“+++” - proteins with intensity > 5x107 (~15x < bait) and enrichment > 4x, or intensities greater than 1.5x107 (~50x < bait) with enrichment > 10x;
“++” - intensity > 1.5x107 and enrichment between 4x and 10x, or intensity > 3.8x106 (~200x < bait) and enrichment > 10x;
“-” - all others.
