# Supplementary material for: Identification of novel proteins and mRNAs differentially bound to the Leishmania Poly(A) Binding Proteins reveals a direct association between PABP1, the RNA-binding protein RBP23 and mRNAs encoding ribosomal proteins
Source: PLoS Negl Trop Dis. 2021 Oct 27;15(10):e0009899. doi: 10.1371/journal.pntd.0009899 (PMC8575317; doi:10.1371/journal.pntd.0009899)
Supplement: S5 Table — (XLSX) [file pntd.0009899.s011.xlsx]

## Sheet: S5 Table
S5 Table. Full set of protein partners specifically co-precipitated with the HA-tagged DRBD2.
Protein IDs	TriTrypDB Accessions	GeneDB Accessions	Protein Names	Fasta headers	Unique peptides Negative	Unique peptides Negative	Unique peptides DRBD2	Unique peptides DRBD2	Intensity norm Negative	Intensity norm Negative	Intensity norm DRBD2	Intensity norm DRBD2	Average unique peptides Negative	Average unique peptides DRBD2	Average intensity norm Negative	Average intensity norm DRBD2	Ratio average intensity norm DRBD2/ Negative
E9AHW1	LINF_350027200	LINJ.35.2240	DRBD2	dsRNA-binding domain 2 - putative	11	12	14	16	45004000	21750750	4331253000	3032127000	11.5	15	33377375	3681690000	110.305
A4I7K4	LINF_320009100	LINJ.32.0410	HEL67	ATP-dependent RNA helicase - putative	23	24	23	23	235210000	125617500	1285241000	1511319600	23.5	23	180413750	1398280300	7.75041
A4IBV3	LINF_350047100	LINJ.35.4200	PABP2	Poly(A)-binding protein 2	21	19	20	21	62372000	57107500	804405500	683688600	20	20.5	59739750	744047050	12.4548
A4I2T3	LINF_270019700	LINJ.27.1220	ZC3H41	CCCH-Zinc finger 41 - putative	21	19	20	22	48043000	56972500	249803900	243167400	20	21	52507750	246485650	4.69427
A4HZ42	LINF_210009700	LINJ.21.0490		Uncharacterized protein with NTF2 domain	10	9	11	11	14969000	9052500	143687350	172122300	9.5	11	12010750	157904825	13.147
A4I150	LINF_250005800	LINJ.25.0080	PABP3	Poly(A)-binding protein 3	14	11	14	16	12769000	6638750	119229650	151445700	12.5	15	9703875	135337675	13.9468
A4HY52	LINF_190007800	LINJ.19.0290	ZC3H39	CCCH-Zinc finger 39 - putative	4	5	7	8	1713200	1475825	89211000	112814100	4.5	7.5	1.59451e+06	101012550	63.3501
A4HY39	LINF_190007900	LINJ.19.0300	ZC3H40	CCCH-Zinc finger 40 - putative	7	4	8	8	2322400	1634500	73360000	102307590	5.5	8	1978450	87833795	44.3953
A4HU34	LINF_090018500	LINJ.09.1180	KMRP2/MRP2	Mitochondrial RNA binding protein 2	5	4	5	6	6679900	3314000	76955950	88072110	4.5	5.5	4996950	82514030	16.5129
A4HZQ8	LINF_220008000	LINJ.22.0180		Uncharacterized protein	16	16	16	16	25441000	21626750	65709600	89574660	16	16	23533875	77642130	3.29916
A4HXM7	LINF_180005000	LINJ.18.0010	KPAF1	Kinetoplast polyadenylation/uridylation factor 1	10	10	16	20	1213000	2741750	21474175	132128010	10	18	1977375	7.68011e+07	38.8399
A4I8Y0	LINF_330019100	LINJ.33.1210	PUF6	Pumilio protein 6 - Putative	6	5	9	9	4802500	1543550	45039110	53812080	5.5	9	3173025	49425595	15.5768
A4I4W5	LINF_290032900	LINJ.29.2620	PFK	ATP-dependent phosphofructokinase	9	7	10	11	9440200	1768700	43134370	41840820	8	10.5	5604450	42487595	7.58105
A4ICR0	LINF_360013000	LINJ.36.0800	ZC3H31	CCCH-Zinc finger 31 - putative	8	6	8	9	4877800	2706000	29933500	53677890	7	8.5	3791900	41805695	11.025
A4I9I9	LINF_340007000	LINJ.34.0210		Uncharacterized protein	6	5	6	6	5462500	22076000	21262610	60737040	5.5	6	13769250	40999825	2.97764
A4I2R2	LINF_270017500	LINJ.27.0980	KMRP1/MRP1	Mitochondrial RNA binding protein 1	6	6	4	7	4010700	2402475	36839820	38346210	6	5.5	3.20659e+06	37593015	11.7237
A4IA34	LINF_340031800	LINJ.34.2410	ALBA3	Alba 3 - putative	6	5	4	6	16246000	7874750	43201835	31827600	5.5	5	12060375	3.75147e+07	3.11058
A4HY41	LINF_190005100	LINJ.19.0020		Uncharacterized protein	2	3	5	4	1256200	1116825	39440170	35165340	2.5	4.5	1.18651e+06	37302755	31.439
A4HT33	LINF_070008800	LINJ.07.0130	DBP2B	ATP-dependent DEAD/H RNA helicase - putative	8	6	7	8	7727900	6911000	23568865	48397230	7	7.5	7319450	3.5983e+07	4.91609
A4I377	LINF_280005300	LINJ.28.0040	MERS2	Mitochondrial edited mRNA stability factor 2	7	8	14	14	674280	1375550	32001335	38739330	7.5	14	1024915	3.53703e+07	34.5105
A4HUW9	LINF_110010500	LINJ.11.0590	EIF4G1-IP	mRNA cap guanine-N7 methyltransferase - putative	10	9	9	12	6930900	3969500	6.51797e+06	61425000	9.5	10.5	5450200	3.39715e+07	6.23307
A4I191; E9AH94	LINF_250010200; LINF_250010100	LINJ.25.0510; LINJ.25.0500	UBP2; UBP1	U-rich RNA-binding protein - putative	2	2	2	2	7312800	13398000	40294290	25828740	2	2	10355400	33061515	3.19268
A4IC57	LINF_350055900	LINJ.35.5360	PABP1	Poly(A)-binding protein 1	13	12	16	12	12376000	13465750	31381050	32502330	12.5	14	12920875	31941690	2.4721
A4HZU2	LINF_220011900	LINJ.22.0520	RESC2/GAP2	Guide RNA associated protein 2	3	3	6	6	672380	759775	34225060	29287440	3	6	716078	31756250	44.3475
A4I171	LINF_250008000	LINJ.25.0290	EIF4G1-IP2/RBP43	RNA-binding protein 43 - putative	7	6	8	10	2567700	1993550	20993405	41141520	6.5	9	2280625	3.10675e+07	13.6223
A4I9B4	LINF_330036700	LINJ.33.2880	IF-2	Translation initiation factor IF-2 - putative	11	11	9	10	10235000	28880000	16280680	42765030	11	9.5	19557500	29522855	1.50954
A4IAK7	LINF_340051700	LINJ.34.4180	CAF 40	Cell differentiation protein-like protein	8	6	5	8	21180000	9978500	22527415	31672620	7	6.5	15579250	2.71e+07	1.73949
A4HXT4	LINF_180010900	LINJ.18.0590	RBP12	RNA binding protein 12 - putative	4	3	3	4	4479100	2989250	24214695	29213730	3.5	3.5	3734175	2.67142e+07	7.15398
A4ICY3	LINF_360005400	LINJ.36.0050	PUF1	Pumilio protein 1 - Putative	5	5	8	9	5496400	7729750	27540130	22850100	5	8.5	6613075	25195115	3.80989
A4HSE3	LINF_050006300	LINJ.05.0140	DDX21	Nucleolar RNA helicase II - putative	6	7	8	8	3074900	3303500	17644390	26800200	6.5	8	3189200	22222295	6.96798
A4I7G5	LINF_320005100	LINJ.32.0020		Nuclear segregation protein - putative	6	6	4	5	12628000	11863250	27121585	17247195	6	4.5	12245625	22184390	1.81162
A4I6F8	LINF_310012100	LINJ.31.0670	RESC12/REMC5	RNA editing mediator complex protein 5	8	7	8	11	1015800	1942975	7206965	34836480	7.5	9.5	1.47939e+06	2.10217e+07	14.2097
A4HX58	LINF_160022100	LINJ.16.1700	EIF4G3	Eukaryotic translation initiation factor 4 gamma type 3- putative	6	7	7	9	5234700	3498000	27189050	11635407	6.5	8	4366350	1.94122e+07	4.44587
A4I9B3	LINF_330036600	LINJ.33.2870	RESC1/GAP1	Guide RNA associated protein 1	2	4	6	6	598740	1116600	20713720	17783955	3	6	857670	1.92488e+07	22.4432
A4I866	LINF_320031100	LINJ.32.2590	MERS1	Mitochondrial edited mRNA stability factor 1	1	2	4	4	47465	295100	14399520	20134170	1.5	4	171282	17266845	100.809
A4I038	LINF_230005100	LINJ.23.0020		Uncharacterized protein	8	7	5	8	8977200	9135000	9474575	24477390	7.5	6.5	9056100	1.6976e+07	1.87454
A4HTB3	LINF_070014900	LINJ.07.1020	PTSR1	Splicing factor ptsr1-like protein	7	6	5	5	11167000	6626000	11628870	22003380	6.5	5	8896500	16816125	1.8902
E9AGC2	LINF_120008600	LINJ.12.0300	CCR4-NOT-2	CCR4-NOT transcription complex subunit 2 - putative	4	3	2	2	10356000	7005250	18054420	12925899	3.5	2	8680625	1.54902e+07	1.78445
A4I2Y0	LINF_270028100	LINJ.27.2020	TRRM1	Three RRMs containing protein 1 - putative	3	2	2	2	3801800	2522000	13058735	17563203	2.5	2	3161900	15310969	4.84233
A4HTQ0	LINF_080016600	LINJ.08.1080	RESC6/GRBC6	gRNA binding complex subunit 6	6	5	7	7	689590	2861500	7449970	22105440	5.5	7	1775545	14777705	8.32291
A4I8P4	LINF_330007800	LINJ.33.0280	RESC13/RGG2	RGG-containing protein 2 - putative	1	1	2	2	475010	612700	12207235	16164981	1	2	543855	14186108	26.0844
A4HSG7	LINF_050009500	LINJ.05.0450		Uncharacterized protein - Skp1-like	5	5	4	6	1792500	4616500	15436385	12917772	5	5	3204500	1.41771e+07	4.42412
A4HUV8	LINF_110009600	LINJ.11.0470	PUF10	Pumillio protein 10 - Putative	9	12	8	11	1790000	12044000	3.48532e+06	24407460	10.5	9.5	6917000	1.39464e+07	2.01625
A4I6F7	LINF_310012000	LINJ.31.0660	RESC11B/MRB4150	Mitochondrial RNA binding complex 1 subunit - putative	6	7	8	10	585070	1555925	3360674	24169320	6.5	9	1.0705e+06	13764997	12.8585
A4I0B4	LINF_230014000	LINJ.23.0800		Exocyst complex component Sec10 - putative	1	1	2	2	2388400	6656500	14154550	13192767	1	2	4522450	1.36737e+07	3.02351
A4I5E2	LINF_300016700	LINJ.30.1170	TRRM2	Three RRMs containing protein 2 - putative	5	4	5	5	3710800	1872150	5.52944e+06	20623680	4.5	5	2791475	1.30766e+07	4.68446
A4HXU2	LINF_180011900	LINJ.18.0670		HEAT repeats - putative	6	7	8	9	8203800	8103750	8486835	16001307	6.5	8.5	8153775	12244071	1.50164
E9AG43; A4IB20	LINF_030010200; LINF_350017500	LINJ.03.0520; LINJ.35.1270		26S protease regulatory subunit - putative	4	4	4	5	7076200	7927250	12606785	10879785	4	4.5	7501725	11743285	1.56541
A4HYT7	LINF_200014400	LINJ.20.0960	RESC15/PAMC1	Polyadenylation mediator complex protein 1	3	3	6	6	287890	1385075	7206965	12608946	3	6	836482	9.90796e+06	11.8448
A4I1T4	LINF_250030600	LINJ.25.2450		AGC family serine/threonine kinase - putative	6	5	3	4	4148500	7235500	4677748	13820814	5.5	3.5	5692000	9249281	1.62496
A4IDQ5	LINF_360057200	LINJ.36.5000	RESC8/REMC1	RNA editing mediator complex protein 1	3	5	8	8	205500	884150	9614090	8744085	4	8	544825	9.17909e+06	16.8478
A4I4W4	LINF_290032800	LINJ.29.2610	VPS4	Vacuolar protein sorting-associated protein 4	4	6	6	7	2251300	9527750	9131355	8806266	5	6.5	5889525	8.96881e+06	1.52284
A4I8Z1	LINF_330020200	LINJ.33.1320	RESC5/GRBC5	gRNA binding complex subunit 5	2	2	3	3	553670	590375	10186560	7508025	2	3	572022	8.84729e+06	15.4667
A4HZT9	LINF_220011600	LINJ.22.0490	RPT5	Proteasome regulatory ATPase subunit 5 - putative	4	4	4	4	4537700	4293000	10229790	6370056	4	4	4415350	8299923	1.87979
A4I7N9	LINF_320012700	LINJ.32.0760	PAN3	Poly(A) Specific Ribonuclease Subunit	2	3	3	3	626470	1747400	3.46895e+06	10814013	2.5	3	1186935	7.14148e+06	6.01674
A4HXC9	LINF_170011800	LINJ.17.0610	RBP23	RNA-binding protein 23 - putative	4	3	4	4	1719500	977325	5.86638e+06	7224147	3.5	4	1.34841e+06	6.54526e+06	4.85405
A4HWA3	LINF_150005500	LINJ.15.0060	EIF4G1	Eukaryotic translation initiation factor 4 gamma type 1 - putative	3	2	4	5	1655200	1997900	4669626	8277066	2.5	4.5	1826550	6473346	3.54403
A4HVR4	LINF_130018800	LINJ.13.1260		Uncharacterized protein	6	6	4	5	3051300	1592900	3.54689e+06	8924769	6	4.5	2322100	6.23583e+06	2.68543
A4I5A9	LINF_300013200	LINJ.30.0830	KRGG1/RGG1	RGG-containing protein 1 - putative	3	1	5	6	833800	265125	3525865	8868258	2	5.5	549462	6.19706e+06	11.2784
E9AGT8	LINF_200005800	LINJ.20.0090		Uncharacterized protein	3	3	4	4	731440	1011000	3.55724e+06	8828190	3	4	871220	6.19271e+06	7.1081
A4HZ59	LINF_210011600	LINJ.21.0660	RESC17/PAMC3	Polyadenylation mediator complex protein 3	0	3	2	5	0	1383525	1.78075e+06	9759015	1.5	3.5	691762	5.76988e+06	8.34084
A4HUC9	LINF_100007300	LINJ.10.0210	NUP56	Nucleolar protein 56 - putative	5	6	4	5	2377900	4148750	4296931	7008498	5.5	4.5	3263325	5.65271e+06	1.73219
A4I628	LINF_300039500	LINJ.30.3430	PAS-PGK	PAS-domain containing phosphoglycerate kinase - putative	6	3	4	6	1266300	156632	2.4199e+06	7664895	4.5	5	711466	5.0424e+06	7.08733
A4HY12	LINF_180019600	LINJ.18.1400	PUF2	Pumilio protein 2 - Putative	2	2	3	3	2242700	2417700	4591157	5079375	2	3	2330200	4835266	2.07504
A4HS09	LINF_040006400	LINJ.04.0140		Uncharacterized protein	2	2	2	4	2832400	2520500	3.38642e+06	5984307	2	3	2676450	4.68536e+06	1.75059
A4I1K0	LINF_250021900	LINJ.25.1600	KRBP72/MRB1590	Mitochondrial RNA binding complex 1 subunit - putative	2	2	3	3	1644600	586550	2.86949e+06	6401052	2	3	1115575	4.63527e+06	4.15505
A4I009	LINF_220021200	LINJ.22.1350		ATP-dependent DEAD/H RNA helicase - putative	8	3	3	8	1979300	201508	514843	8641080	5.5	5.5	1.0904e+06	4.57796e+06	4.19841
A4IDV2	LINF_360063500	LINJ.36.5620		NADH dehydrogenase - putative	4	5	3	5	2237100	660075	169357	8787366	4.5	4	1.44859e+06	4.47836e+06	3.09154
A4HT15	LINF_060018400	LINJ.06.1290	MO	FAD binding domain containing protein - putative	3	3	3	4	673500	1225550	2.11781e+06	6588351	3	3.5	949525	4.35308e+06	4.58448
A4I3N2	LINF_280021300	LINJ.28.1660	FAL1	ATP-dependent RNA helicase FAL1 - putative	4	4	5	5	2309600	3257500	4.01194e+06	4630122	4	5	2783550	4.32103e+06	1.55235
A4HZ00	LINF_200021600	LINJ.20.1680	tRNA(uracil-5)-MT	tRNA (Uracil-5-)-methyltransferase	4	4	4	4	691210	469675	3628176	5005665	4	4	580442	4.31692e+06	7.43729
A4I3N6	LINF_280021800	LINJ.28.1700	ABH	Hydrolase - alpha/beta fold family - putative	1	1	3	2	214460	777575	5.01828e+06	2765259	1	2.5	496018	3.89177e+06	7.84604
A4IE18	LINF_360070500	LINJ.36.6320	EIF4G4	Eukaryotic translation initation factor 4 gamma type 4 - putative	3	4	3	4	1789900	3178750	1.93795e+06	5683230	3.5	3.5	2484325	3.81059e+06	1.53385
E9AHZ5	LINF_360078000	LINJ.36.6940	RESC19/MERS3	Mitochondrial edited mRNA stability factor 3	0	1	2	2	0	232735	3.92378e+06	3694572	0.5	2	116368	3.80917e+06	32.734
A4HXQ6	LINF_180008000	LINJ.18.0300		Uncharacterized protein with NFT2 and RRM domains	2	3	3	4	2115900	2376150	2.72303e+06	4802868	2.5	3.5	2246025	3.76295e+06	1.67538
A4HRH0	LINF_010009800	LINJ.01.0490		Long-chain-fatty-acid-CoA ligase - putative	3	2	2	3	3352000	1511850	4.50882e+06	2839536	2.5	2.5	2431925	3.67418e+06	1.51081
A4HYI5	LINF_190022000	LINJ.19.1590	IMPDH	Inosine-5'-monophosphate dehydrogenase	2	0	3	3	796610	0	1966179	5334147	1	3	398305	3650163	9.16424
A4HRT0	LINF_030006700	LINJ.03.0180	U2AF	U2 splicing auxiliary factor - putative	1	2	2	2	779360	2620500	2.15305e+06	4745979	1.5	2	1699930	3.44951e+06	2.02921
A4IDQ9	LINF_360057600	LINJ.36.5040		PPR repeat/Pentatricopeptide repeat domain/PPR repeat family - putative	2	3	2	3	81992	1297075	1675359	4973913	2.5	2.5	689534	3324636	4.82157
A4I8E3	LINF_320039300	LINJ.32.3380	RESC3/GRBC3	gRNA binding complex subunit 3	2	2	3	3	51380	443900	4085366	2391417	2	3	247640	3.23839e+06	13.077
A4HV53	LINF_120006000	LINJ.12.0012	RESC16/PAMC2	Polyadenylation mediator complex protein PAMC2- putative	2	2	2	2	220280	1154400	2152985	4257036	2	2	687340	3.20501e+06	4.66292
A4HUX0	LINF_110011600	LINJ.11.0600		3-methylcrotonoyl-CoA carboxylase beta subunit - putative	5	3	4	5	2377600	1043725	3.20275e+06	2915514	4	4.5	1.71066e+06	3.05913e+06	1.78827
A4I931	LINF_330024300	LINJ.33.1690		3-ketoacyl-CoA reductase - putative	2	2	2	2	2181400	489050	1972598	3879603	2	2	1335225	2.9261e+06	2.19147
A4IAA9	LINF_340041200	LINJ.34.3210	CPSF73	Cleavage and polyadenylation specificity factor - putative	4	3	3	4	986680	1363300	1316288	4512186	3.5	3.5	1174990	2914237	2.48022
A4IDL3; A4IDL2	LINF_360031300; LINF_360031200	LINJ.36.2520; LINJ.36.2510		Sterol 24-c-methyltransferase - putative	3	4	2	2	775960	1337250	2041373	3346812	3.5	2	1056605	2.69409e+06	2.54976
A4I243	LINF_260016400	LINJ.26.1120	RESC10/REMC3	RNA editing mediator complex protein 3	2	2	2	2	200810	340450	1.99755e+06	3076542	2	2	270630	2.53705e+06	9.3746
A4I7Z0	LINF_320023200	LINJ.32.1830	PUF7	Pumilio protein 7 - Putative	4	4	2	4	585880	1575475	574710	4371948	4	3	1.08068e+06	2.47333e+06	2.28868
A4I0E9	LINF_230018300	LINJ.23.1170		Uncharacterized protein	3	3	2	3	1389600	1533275	1.56696e+06	3366846	3	2.5	1.46144e+06	2.4669e+06	1.688
A4HW60	LINF_140017700	LINJ.14.1210		Cold-shock' DNA-binding domain containing protein - putative	3	3	2	2	265690	116322	864207	2765637	3	2	191006	1814922	9.5019
A4HWL7	LINF_150021000	LINJ.15.1340	EIF4G2	Eukaryotic translation initiation factor 4 gamma type 2 - putative	2	2	2	2	734670	895950	747028	2747493	2	2	815310	1.74726e+06	2.14306
A4I2N8	LINF_270014600	LINJ.27.0710		Uncharacterized protein	1	1	2	3	28167	34255	760717	2550177	1	2.5	31211	1655447	53.0405
A4I372	LINF_270021500	LINJ.27.1370	RPN3	Proteasome regulatory non-ATP-ase subunit 3 - putative	2	2	2	3	1211300	854750	708710	2552823	2	2.5	1033025	1.63077e+06	1.57863
A4I7T1	LINF_320017100	LINJ.32.1200	KPAF2	Kinetoplast polyadenylation/uridylation factor 2	1	2	2	2	217050	218892	784035	1.6848e+06	1.5	2	217971	1.23442e+06	5.66322
A4IDQ4	LINF_360057100	LINJ.36.4990		Uncharacterized protein	2	3	2	5	58212	375500	91143.2	2344734	2.5	3.5	216856	1.21794e+06	5.61635
A4I5Z1	LINF_300036600	LINJ.30.3140		Uncharacterized protein	1	1	2	3	14082	14244.2	191810	2196369	1	2.5	14163.1	1.19409e+06	84.3098
A4HZJ6	LINF_210006800	LINJ.21.0200		Uncharacterized protein	0	0	2	2	0	0	735500	1.36195e+06	0	2	0	1.04873e+06	#DIV/0!
A4I477	LINF_290007300	LINJ.29.0250		RIO1 family - putative	1	0	3	2	93861	0	1.06156e+06	464713	0.5	2.5	46930.5	763136	16.261
A4ICP8	LINF_360014300	LINJ.36.0920	MKK5	mitogen-activated protein kinase kinase - putative	1	2	2	3	43444	491575	179902	1.28074e+06	1.5	2.5	267510	730321	2.73007
A4HW22	LINF_140013600	LINJ.14.0840	MRPL21	Mitochondrial ribosomal L21 protein - putative	2	2	2	2	130970	430225	306946	637195	2	2	280598	472070	1.68238
A4I662	LINF_300037100	LINJ.30.3190		Translocon-associated protein beta (TRAPB) - putative	1	1	2	2	278660	140108	286654	606709	1	2	209384	446682	2.13332
		bait protein
	BLACK	ratio = or > 4
	BLACK	ratio < 4
		ratio = or > 2 and < 4
		ratio = or > 1.5 and < 2
