# Supplementary material for: Identification of novel proteins and mRNAs differentially bound to the Leishmania Poly(A) Binding Proteins reveals a direct association between PABP1, the RNA-binding protein RBP23 and mRNAs encoding ribosomal proteins
Source: PLoS Negl Trop Dis. 2021 Oct 27;15(10):e0009899. doi: 10.1371/journal.pntd.0009899 (PMC8575317; doi:10.1371/journal.pntd.0009899)
Supplement: S6 Table — (XLSX) [file pntd.0009899.s012.xlsx]

## Sheet: S6 Table
S6 Table. Top-most protein partners specifically co-precipitated with the HA-tagged DRBD2 .
Protein IDs	TriTrypDB Accessions	GeneDB Accessions	Protein Names	Protein Descriptions	Unique peptides Negative	Unique peptides Negative	Unique peptides DRBD2	Unique peptides DRBD2	Intensity norm Negative	Intensity norm Negative	Intensity norm DRBD2	Intensity norm DRBD2	Average unique peptides Negative	Average unique peptides DRBD2	Average intensity norm Negative	Average intensity norm DRBD2	Ratio average intensity norm DRBD2/ Negative	Strength of the interaction
E9AHW1	LINF_350027200	LINJ.35.2240	DRBD2	dsRNA-binding domain 2 - putative	11	12	14	16	45004000	21750750	4331253000	3032127000	11.5	15	33377375	3681690000	110.305	***
A4I7K4	LINF_320009100	LINJ.32.0410	HEL67	ATP-dependent RNA helicase - putative	23	24	23	23	235210000	125617500	1285241000	1511319600	23.5	23	180413750	1398280300	7.75041	***
A4IBV3	LINF_350047100	LINJ.35.4200	PABP2	Poly(A)-binding protein 2	21	19	20	21	62372000	57107500	804405500	683688600	20	20.5	59739750	744047050	12.4548	***
A4I2T3	LINF_270019700	LINJ.27.1220	ZC3H41	CCCH-Zinc finger 41 - putative	21	19	20	22	48043000	56972500	249803900	243167400	20	21	52507750	246485650	4.69427	***
A4HZ42	LINF_210009700	LINJ.21.0490		Uncharacterized protein with RBP with NTF2 domain	10	9	11	11	14969000	9052500	143687350	172122300	9.5	11	12010750	157904825	13.147	***
A4I150	LINF_250005800	LINJ.25.0080	PABP3	Poly(A)-binding protein 3	14	11	14	16	12769000	6638750	119229650	151445700	12.5	15	9703875	135337675	13.9468	***
A4HY52	LINF_190007800	LINJ.19.0290	ZC3H39	CCCH-Zinc finger 39 - putative	4	5	7	8	1713200	1475825	89211000	112814100	4.5	7.5	1.59451e+06	101012550	63.3501	***
A4HY39	LINF_190007900	LINJ.19.0300	ZC3H40	CCCH-Zinc finger 40 - putative	7	4	8	8	2322400	1634500	73360000	102307590	5.5	8	1978450	87833795	44.3953	***
A4HU34	LINF_090018500	LINJ.09.1180	KMRP2/MRP2	Mitochondrial RNA binding protein 2	5	4	5	6	6679900	3314000	76955950	88072110	4.5	5.5	4996950	82514030	16.5129	***
A4HXM7	LINF_180005000	LINJ.18.0010	KPAF1	Kinetoplast polyadenylation/uridylation factor 1	10	10	16	20	1213000	2741750	21474175	132128010	10	18	1977375	7.68011e+07	38.8399	***
A4I8Y0	LINF_330019100	LINJ.33.1210	PUF6	Pumilio protein 6 - Putative	6	5	9	9	4802500	1543550	45039110	53812080	5.5	9	3173025	49425595	15.5768	**
A4I4W5	LINF_290032900	LINJ.29.2620	PFK	ATP-dependent phosphofructokinase	9	7	10	11	9440200	1768700	43134370	41840820	8	10.5	5604450	42487595	7.58105	*
A4ICR0	LINF_360013000	LINJ.36.0800	ZC3H31	CCCH-Zinc finger 31 - putative	8	6	8	9	4877800	2706000	29933500	53677890	7	8.5	3791900	41805695	11.025	**
A4I2R2	LINF_270017500	LINJ.27.0980	KMRP1/MRP1	Mitochondrial RNA binding protein 1	6	6	4	7	4010700	2402475	36839820	38346210	6	5.5	3.20659e+06	37593015	11.7237	**
A4HY41	LINF_190005100	LINJ.19.0020		Uncharacterized protein	2	3	5	4	1256200	1116825	39440170	35165340	2.5	4.5	1.18651e+06	37302755	31.439	**
A4HT33	LINF_070008800	LINJ.07.0130	DBP2B	ATP-dependent DEAD/H RNA helicase - putative	8	6	7	8	7727900	6911000	23568865	48397230	7	7.5	7319450	3.5983e+07	4.91609	*
A4I377	LINF_280005300	LINJ.28.0040	MERS2	Mitochondrial edited mRNA stability factor 2	7	8	14	14	674280	1375550	32001335	38739330	7.5	14	1024915	3.53703e+07	34.5105	**
A4HUW9	LINF_110010500	LINJ.11.0590	G1-IP	mRNA cap guanine-N7 methyltransferase - putative	10	9	9	12	6930900	3969500	6.51797e+06	61425000	9.5	10.5	5450200	3.39715e+07	6.23307
A4HZU2	LINF_220011900	LINJ.22.0520	RESC2/GAP2	Guide RNA associated protein 2	3	3	6	6	672380	759775	34225060	29287440	3	6	716078	31756250	44.3475	**
A4I171	LINF_250008000	LINJ.25.0290	RBP43/G1-IP2	RNA-binding protein 43 - putative	7	6	8	10	2567700	1993550	20993405	41141520	6.5	9	2280625	3.10675e+07	13.6223
A4HXT4	LINF_180010900	LINJ.18.0590	RBP12	RNA binding protein 12 - putative	4	3	3	4	4479100	2989250	24214695	29213730	3.5	3.5	3734175	2.67142e+07	7.15398
A4HSE3	LINF_050006300	LINJ.05.0140	DDX21	Nucleolar RNA helicase II - putative	6	7	8	8	3074900	3303500	17644390	26800200	6.5	8	3189200	22222295	6.96798
A4I6F8	LINF_310012100	LINJ.31.0670	RESC12/REMC5	RNA editing mediator complex protein 5	8	7	8	11	1015800	1942975	7206965	34836480	7.5	9.5	1.47939e+06	2.10217e+07	14.2097	**
A4HX58	LINF_160022100	LINJ.16.1700	EIF4G3	Eukaryotic translation initiation factor 4 gamma type 3- putative	6	7	7	9	5234700	3498000	27189050	11635407	6.5	8	4366350	1.94122e+07	4.44587
A4I9B3	LINF_330036600	LINJ.33.2870	RESC1/GAP1	Guide RNA associated protein 1	2	4	6	6	598740	1116600	20713720	17783955	3	6	857670	1.92488e+07	22.4432	**
A4I866	LINF_320031100	LINJ.32.2590	MERS1	Mitochondrial edited mRNA stability factor 1	1	2	4	4	47465	295100	14399520	20134170	1.5	4	171282	17266845	100.809	*
A4I2Y0	LINF_270028100	LINJ.27.2020	TRRM1	Three RRMs containing protein 1 - putative	3	2	2	2	3801800	2522000	13058735	17563203	2.5	2	3161900	15310969	4.84233
A4HTQ0	LINF_080016600	LINJ.08.1080	RESC6/GRBC6	gRNA binding complex subunit 6	6	5	7	7	689590	2861500	7449970	22105440	5.5	7	1775545	14777705	8.32291
A4I8P4	LINF_330007800	LINJ.33.0280	RESC13/RGG2	RGG-containing protein 2 - putative	1	1	2	2	475010	612700	12207235	16164981	1	2	543855	14186108	26.0844	*
A4HSG7	LINF_050009500	LINJ.05.0450	Skp1-like	S-phase kinase-associated protein 1 - putative	5	5	4	6	1792500	4616500	15436385	12917772	5	5	3204500	1.41771e+07	4.42412
A4I6F7	LINF_310012000	LINJ.31.0660	RESC11B/MRB4150	Mitochondrial RNA binding complex 1 subunit - putative	6	7	8	10	585070	1555925	3360674	24169320	6.5	9	1.0705e+06	13764997	12.8585	*
A4I5E2	LINF_300016700	LINJ.30.1170	TRRM2	Three RRMs containing protein 2 - putative	5	4	5	5	3710800	1872150	5.52944e+06	20623680	4.5	5	2791475	1.30766e+07	4.68446
A4HYT7	LINF_200014400	LINJ.20.0960	RESC15/PAMC1	Polyadenylation mediator complex protein 1	3	3	6	6	287890	1385075	7206965	12608946	3	6	836482	9.90796e+06	11.8448	*
A4IDQ5	LINF_360057200	LINJ.36.5000	RESC8/REMC1	RNA editing mediator complex protein 1	3	5	8	8	205500	884150	9614090	8744085	4	8	544825	9.17909e+06	16.8478	*
A4I8Z1	LINF_330020200	LINJ.33.1320	RESC5/GRBC5	gRNA binding complex subunit 5	2	2	3	3	553670	590375	10186560	7508025	2	3	572022	8.84729e+06	15.4667
A4I7N9	LINF_320012700	LINJ.32.0760	PAN3	Poly(A) Specific Ribonuclease Subunit	2	3	3	3	626470	1747400	3.46895e+06	10814013	2.5	3	1186935	7.14148e+06	6.01674
A4HXC9	LINF_170011800	LINJ.17.0610	RBP23	RNA-binding protein 23 - putative	4	3	4	4	1719500	977325	5.86638e+06	7224147	3.5	4	1.34841e+06	6.54526e+06	4.85405
A4I5A9	LINF_300013200	LINJ.30.0830	KRGG1/RGG1	RGG-containing protein 1 - putative	3	1	5	6	833800	265125	3525865	8868258	2	5.5	549462	6.19706e+06	11.2784
E9AGT8	LINF_200005800	LINJ.20.0090		Uncharacterized protein	3	3	4	4	731440	1011000	3.55724e+06	8828190	3	4	871220	6.19271e+06	7.1081
A4HZ59	LINF_210011600	LINJ.21.0660	RESC17/PAMC3	Polyadenylation mediator complex protein 3	0	3	2	5	0	1383525	1.78075e+06	9759015	1.5	3.5	691762	5.76988e+06	8.34084
A4I628	LINF_300039500	LINJ.30.3430	PAS-PGK	PAS-domain containing phosphoglycerate kinase - putative	6	3	4	6	1266300	156632	2.4199e+06	7664895	4.5	5	711466	5.0424e+06	7.08733
A4I1K0	LINF_250021900	LINJ.25.1600	KRBP72/MRB1590	Mitochondrial RNA binding complex 1 subunit - putative	2	2	3	3	1644600	586550	2.86949e+06	6401052	2	3	1115575	4.63527e+06	4.15505
A4I009	LINF_220021200	LINJ.22.1350		ATP-dependent DEAD/H RNA helicase - putative	8	3	3	8	1979300	201508	514843	8641080	5.5	5.5	1.0904e+06	4.57796e+06	4.19841
A4HT15	LINF_060018400	LINJ.06.1290	MO	FAD binding domain containing protein - putative	3	3	3	4	673500	1225550	2.11781e+06	6588351	3	3.5	949525	4.35308e+06	4.58448
A4HZ00	LINF_200021600	LINJ.20.1680	tRNA(uracil-5)-MT	tRNA (Uracil-5-)-methyltransferase	4	4	4	4	691210	469675	3628176	5005665	4	4	580442	4.31692e+06	7.43729
A4I3N6	LINF_280021800	LINJ.28.1700	ABH	Hydrolase - alpha/beta fold family - putative	1	1	3	2	214460	777575	5.01828e+06	2765259	1	2.5	496018	3.89177e+06	7.84604
E9AHZ5	LINF_360078000	LINJ.36.6940	RESC19/MERS3	Mitochondrial edited mRNA stability factor 3	0	1	2	2	0	232735	3.92378e+06	3694572	0.5	2	116368	3.80917e+06	32.734
A4HYI5	LINF_190022000	LINJ.19.1590	IMPDH	Inosine-5'-monophosphate dehydrogenase	2	0	3	3	796610	0	1966179	5334147	1	3	398305	3650163	9.16424
Definitions for the "Strength of the interaction" column:
“+++” - proteins with intensity > 2.4x108 (~15x < bait) and enrichment > 4x, or intensities greater than 7x107 (~50x < bait) with enrichment > 10x;
“++” - intensity > 7x107 and enrichment between 4x and 10x, or intensity > 1.8x107 (~200x < bait) and enrichment > 10x;
“+” - intensity > than 3.6x107 (~100x < bait) and enrichment between 4x and 10x, or intensities > 9x106 (~400x < bait) and enrichment > 10x;
“-” - all others.
