# Supplementary material for: Identification of novel proteins and mRNAs differentially bound to the Leishmania Poly(A) Binding Proteins reveals a direct association between PABP1, the RNA-binding protein RBP23 and mRNAs encoding ribosomal proteins
Source: PLoS Negl Trop Dis. 2021 Oct 27;15(10):e0009899. doi: 10.1371/journal.pntd.0009899 (PMC8575317; doi:10.1371/journal.pntd.0009899)
Supplement: S7 Table — (XLSX) [file pntd.0009899.s013.xlsx]

## Sheet: S7 Table
mRNAs specifically co-precipitated with the HA-tagged L. infantum RBP23 and DRBD2.
LiRBP23				LiDRBD2
ID	Product Description	log2FC		ID	Product Description	log2FC
LINF_170011800	RNA-binding protein 23 - putative	4.625		LINF_040014300	Cytochrome c oxidase biogenesis protein Cmc1 like - putative	4.417
LINF_210024100	40S ribosomal protein S11 - putative	3.636		LINF_170014200	Uncharacterized protein	4.372
LINF_260006700 LINF_260006600	60S ribosomal protein L7 - putative	3.634		LINF_130018800	Uncharacterized protein	4.366
LINF_320009600	40S ribosomal protein S2	3.503		LINF_100018400	PAB1-binding protein , putative	4.329
LINF_350024100	60S ribosomal protein L36 - putative	3.438		LINF_220014900	Uncharacterized protein	4.153
LINF_350021700	60S ribosomal protein L26 - putative	3.363		LINF_140008100	proteasome alpha 3 subunit - putative	4.15
LINF_260021500 LINF_260021300	40S ribosomal protein S33 - putative	3.319		LINF_140006400	60S ribosomal protein - putative	4.035
LINF_300037600	40S protein S26 - putative	3.312		LINF_200013700	transcription elongation factor 1 homolog	3.948
LINF_300011800 LINF_300012000	40S ribosomal protein S30 - putative	3.272		LINF_230020700	Uncharacterised protein family UPF0546/6EamA-like transporter family - putative	3.94
LINF_350043300	60S ribosomal protein L23 - putative	3.269		LINF_190016500	Mitochondrial carrier protein - putative	3.935
LINF_350043000	60S ribosomal protein L27A/L29 - putative	3.237		LINF_330023200	Ubiquitin family, putative	3.934
LINF_290025400	40S ribosomal protein S15A - putative	3.236		LINF_240025900	Nucleoporin NUP76	3.885
LINF_250018100	40S protein S25	3.178		LINF_210025200	Uncharacterized protein	3.879
LINF_190005400	40S ribosomal protein S2	3.171		LINF_240009000	ubiquitin carboxyl-terminal hydrolase - putative	3.875
LINF_360011600	ubiquitin-40S ribosomal protein S27a - putative	3.137		LINF_100014100	Uncharacterized protein	3.867
LINF_330028300	60S ribosomal protein L37	3.098		LINF_080008300	Tim10/DDP family zinc finger containing protein - putative	3.861
LINF_140019100	ubiquitin-40S ribosomal protein S27a - putative	3.071		LINF_030011300	Uncharacterized protein	3.779
LINF_330041600	40S ribosomal protein S13 - putative	3.046		LINF_040011100	Uncharacterized protein	3.757
LINF_040012600 LINF_040014500	60S ribosomal protein L10 - putative	3.019		LINF_110009000	BOP1NT (NUC169) domain/WD domain - G-beta repeat - putative	3.717
LINF_210018300	40S ribosomal protein S23 - putative	3.004		LINF_260018200	Uncharacterized protein	3.671
LINF_110017900	40S ribosomal protein S15A - putative	2.992		LINF_080007300	ABC1 family - putative	3.666
LINF_340014400	60S ribosomal protein L13a - putative	2.96		LINF_300021500	Uncharacterized protein of unknown function domain (DUF1077) - putative	3.657
LINF_240026700	60S ribosomal protein L26 - putative	2.947		LINF_090018100	translation initiation factor EIF-2B gamma subunit - putative	3.641
LINF_220005300	60S ribosomal protein L11 (L5 - L16)	2.932		LINF_250028300	succinyl-CoA synthetase alpha subunit - putative	3.615
LINF_350024000	60S ribosomal protein L15 - putative	2.892		LINF_340014700	DNA-directed RNA polymerase III subunit - putative	3.541
LINF_240028300	60S ribosomal protein L12 - putative	2.89		LINF_210010500	Uncharacterized protein	3.534
LINF_150009100	60S acidic ribosomal protein - putative	2.885		LINF_160007100	Mitochondrial ornithine carrier protein-like protein	3.492
LINF_330014100	60S ribosomal protein L6 - putative	2.883		LINF_180012600	Elongation factor Tu - mitochondrial - putative	3.486
LINF_240026900 LINF_240027000	40S ribosomal protein S8 - putative	2.878		LINF_270012000	Uncharacterized protein	3.462
LINF_360046400	40S ribosomal protein S27-1 - putative	2.853		LINF_150018500	SKIP/SNW domain containing protein - putative	3.453
LINF_360046300	60S ribosomal protein L34 - putative	2.836		LINF_220018300	Mitochondrial SSU ribosomal protein, putative	3.435
LINF_350027100	60S ribosomal protein L12 - putative	2.803		LINF_360050300	SSU ribosomal protein, mitochondrial, putative	3.431
LINF_210027600	40S ribosomal protein S6 - putative	2.798		LINF_220018600	WD domain - G-beta repeat - putative	3.415
LINF_290032400 LINF_290032300	60S ribosomal protein L13 - putative	2.762		LINF_340046800	Cytochrome c oxidase assembly protein PET191 - putative	3.395
LINF_320014400	60S ribosomal protein L18a - putative	2.735		LINF_230017500	Helicase conserved C-terminal domain containing protein - putative	3.394
LINF_320046200	60S ribosomal protein L2 - putative	2.732		LINF_180007300	60S ribosomal protein L7 - putative	3.392
LINF_040005300	Uncharacterized protein	2.711		LINF_080013300	Mitochondrial DNA polymerase beta	3.364
LINF_350025100	40S ribosomal protein S6 - putative	2.688		LINF_230022500	YceI-like domain containing protein - putative	3.32
LINF_260027600	60S ribosomal protein L38 - putative	2.652		LINF_300029100	ADP-ribosylation factor-like protein	3.318
LINF_240005200	60S ribosomal protein L22p/L17e - putative	2.649		LINF_310033300	ferredoxin - 2fe-2s-like protein	3.309
LINF_350009300	40S ribosomal protein S3A - putative	2.632		LINF_330042000	small nuclear ribonucleoprotein SmD2	3.305
LINF_340030100	60S ribosomal protein L35a - putative	2.631		LINF_180011500	60S ribosomal protein L10a - putative	3.276
LINF_360042600 LINF_360042500	60S ribosomal protein L29 - putative	2.629		LINF_180010000	Pentatricopeptide repeat protein (PPR), putative	3.26
LINF_290036400	40S ribosomal protein S19-like protein	2.627		LINF_330016200	Mitochondrial import inner membrane translocase subunit tim13	3.251
LINF_360016500 LINF_360016800	60S ribosomal protein L24 - putative	2.609		LINF_140015400	tc40 antigen-like	3.25
LINF_210027000	60S ribosomal protein L32	2.602		LINF_300034300	LSU ribosomal protein, mitochondrial, putative	3.228
LINF_300043000	60S acidic ribosomal protein P2 - putative	2.599		LINF_010009700	Stumpy formation signalling pathway protein, putative	3.214
LINF_100005600	60S ribosomal protein L35a - putative	2.582		LINF_240017300	translation factor sui1 - putative	3.21
LINF_340044000	60S ribosomal protein L21 - putative	2.571		LINF_090016100	Uncharacterized protein	3.21
LINF_320047000	Gar1/Naf1 RNA binding region containing protein - putative	2.555		LINF_180018300	Mitochondrial carrier protein - putative	3.204
LINF_150018200	60S ribosomal protein L6e - putative	2.524		LINF_330037500	Transcription elongation factor s-II - putative	3.202
LINF_250012900	Eukaryotic initiation factor 5a - putative	2.523		LINF_170010900	DnaJ domain containing protein - putative	3.177
LINF_060011400 LINF_060011300	60S ribosomal protein L23a - putative	2.52		LINF_320012600	U6 snRNA-associated Sm-like protein LSm4p	3.176
LINF_150007100	60S ribosomal protein L13a - putative	2.511		LINF_140013400	guanine nucleotide-binding protein-like protein	3.172
LINF_210013000	60S ribosomal protein L36 - putative	2.5		LINF_210005300	Ring-box protein 1 - putative	3.158
LINF_080006600	Uncharacterized protein	2.498		LINF_030013500	Zinc finger - MYND-type - putative	3.149
LINF_160017500	60S ribosomal protein L39 - putative	2.494		LINF_220007000	Nucleolar protein 168	3.137
LINF_220010100 LINF_220009800	40S ribosomal protein S15 - putative	2.482		LINF_320008000	Uncharacterized protein	3.132
LINF_310026800 LINF_310028300	ubiquitin-60S ribosomal protein L40	2.473		LINF_330028000	phosphoribosylpyrophosphate synthetase - putative	3.121
LINF_350056500	60S ribosomal protein L37e - putative	2.473		LINF_360058400	exosome-associated protein 4 - putative	3.118
LINF_360046600	Transcription factor btf3 - putative	2.46		LINF_250027500	Protein phosphatase 2C/Stage II sporulation protein E (SpoIIE) - putative	3.107
LINF_300042300	60S ribosomal protein L15 - putative	2.458		LINF_300022900	queuine tRNA-ribosyltransferase - putative	3.088
LINF_180019400	60S ribosomal protein L34 - putative	2.457		LINF_180008100	Uncharacterized protein	3.082
LINF_360015100	40S ribosomal protein S18 - putative	2.449		LINF_300029000	Zinc finger - C3HC4 type - putative	3.076
LINF_360046500	60S ribosomal protein L10a - putative	2.443		LINF_240023000	Uncharacterized protein	3.073
LINF_030009100	60S acidic ribosomal protein P2 - putative	2.441		LINF_340014500	Uncharacterized protein	3.061
LINF_310037400	Uncharacterized protein	2.429		LINF_030007000	Mitochondrial SSU ribosomal protein, putative	3.052
LINF_340035600	60S ribosomal protein L3 - putative	2.392		LINF_050006800	Fip1 motif/Zinc finger C-x8-C-x5-C-x3-H type (and similar) - putative	3.05
LINF_270020500 LINF_270020600	60S acidic ribosomal protein P0 - putative	2.389		LINF_220008900	DNA primase small subunit - putative	3.048
LINF_300041700	40S ribosomal protein S14	2.368		LINF_340017500	amastin-like surface protein - putative	3.046
LINF_320038800	60S ribosomal protein L3 - putative	2.366		LINF_300029800	Uncharacterized protein	3.018
LINF_210028000	60S ribosomal protein L37a	2.361		LINF_080017300	Mitochondrial ATP synthase subunit, putative	3.011
LINF_160009700	40S ribosomal protein S10 - putative	2.346		LINF_090011400	Dual specificity phosphatase - catalytic domain containing protein - putative	3.01
LINF_270031900	Uncharacterized protein	2.346		LINF_040013100	Pescadillo N-terminus/BRCA1 C Terminus (BRCT) domain containing protein, putative	3.006
LINF_360015700	60S ribosomal protein L21 - putative	2.346		LINF_360052400	SET domain containing protein - putative	3.004
LINF_010009300	40S protein S7 - putative	2.335		LINF_340041800	TPR repeat/Tetratricopeptide repeat - putative	2.956
LINF_340033900	40S ribosomal protein S19 - putative	2.327		LINF_040009900	Uncharacterized protein	2.951
LINF_060018500	Transcription factor e(y)2 - putative	2.324		LINF_030011700	Uroporphyrinogen-III synthase HemD - putative	2.947
LINF_320013000	Nuclear RNA binding protein - putative	2.314		LINF_360016200	Flagellar C1a complex subunit C1a-32 - putative	2.944
LINF_280031800	40S protein S29 - putative	2.311		LINF_040009200	Tetratricopeptide repeat - putative	2.919
LINF_360018300	40S ribosomal protein S9 - putative	2.301		LINF_140017800	tub family protein-like protein	2.916
LINF_360041100 LINF_360053500	60S ribosomal protein L22 - putative	2.297		LINF_180007200	RNA-binding protein 29 - putative	2.904
LINF_340009500	40S protein S25	2.257		LINF_240014600	Archaic Translocase of outer membrane 14 kDa subunit - putative	2.902
LINF_070010600 LINF_070010500	60S ribosomal protein L7a - putative	2.245		LINF_200014400	Polyadenylation mediator complex protein PAMC1, putative	2.895
LINF_290031400	60S ribosomal protein L39 - putative	2.235		LINF_360039100	ATP synthase - putative	2.89
LINF_360015600	40S ribosomal protein S10 - putative	2.221		LINF_320012200	Uncharacterized protein	2.882
LINF_360054400	60S ribosomal protein L18 - putative	2.185		LINF_280020100	DNA polymerase kappa - putative	2.879
LINF_160018600	Uncharacterized protein	2.18		LINF_080005400	Uncharacterized protein	2.871
LINF_070007500	Cytokine-induced anti-apoptosis inhibitor 1 - Fe-S biogenesis - putative	2.175		LINF_030006300	Uncharacterized protein	2.87
LINF_250022000	Tim10/DDP family zinc finger containing protein - putative	2.171		LINF_160022200	prohibitin	2.867
LINF_220021400	60S ribosomal protein L14 - putative	2.153		LINF_010008900	Dyggve-Melchior-Clausen syndrome protein - putative	2.855
LINF_330016500	40S ribosomal protein S3 - putative	2.152		LINF_030006000	Leucine Rich Repeat - putative	2.833
LINF_130010500	60S ribosomal protein L18 - putative	2.139		LINF_050013000	Uncharacterized protein	2.833
LINF_280010400	40S protein S26 - putative	2.135		LINF_320018700	polypeptide deformylase-like protein - putative	2.831
LINF_320009400	60S ribosomal protein L17 - putative	2.115		LINF_200009800	AIG2-like family - putative	2.826
LINF_280032900	40S ribosomal protein S17 - putative	2.108		LINF_050013700	Zinc-finger - C2HC-type - putative	2.823
LINF_200021000	40S ribosomal protein S11 - putative	2.104		LINF_210012200	nucleotide-binding protein - putative	2.82
LINF_310010000	Uncharacterized protein	2.096		LINF_290028900	Leucine Rich Repeat/Leucine rich repeat - putative	2.818
LINF_190008800	40S ribosomal protein S13 - putative	2.088		LINF_090011900	cyclin 1	2.812
LINF_320043200	Uncharacterized protein	2.08		LINF_240016700	Uncharacterized protein	2.809
LINF_350049500	Zinc-binding domain containing protein - putative	2.069		LINF_100016600	Translation initiation factor eIF-2B subunit beta - putative	2.797
LINF_320033900	60S ribosomal protein L27 - putative	2.058		LINF_110013700	Uncharacterized protein	2.784
LINF_260023800	Engulfment and cell motility domain 2 - putative	2.055		LINF_300031800	Uncharacterized protein	2.782
LINF_130022200	60S ribosomal protein L44 - putative	2.048		LINF_220008000	Uncharacterized protein	2.776
LINF_330042500	60S ribosomal protein L44 - putative	2.045		LINF_350041800	Uncharacterized protein	2.773
LINF_130017200	40S ribosomal protein S4 - putative	2.043		LINF_340007500	Uncharacterized protein	2.767
LINF_350010700	60S ribosomal protein L18a - putative	2.039		LINF_220018400	Uncharacterized protein	2.764
LINF_040012700	Nascent polypeptide associated complex subunit- like protein - copy	2.038		LINF_080009300	Uncharacterized protein	2.762
LINF_350019500	60S ribosomal protein L2 - putative	2.035		LINF_240023500	SET domain containing protein - putative	2.752
LINF_110015700 LINF_110015600	40S ribosomal protein S5	2.026		LINF_360048800	RNA polymerase-associated protein CDC73 - putative	2.743
LINF_270022900	Uncharacterized protein	2.016		LINF_250023700	LSM domain containing protein - putative	2.735
LINF_350007500	60S ribosomal protein L30	2.011		LINF_130013700	Uncharacterized protein	2.735
LINF_300039100	60S ribosomal protein L9 - putative	2.008		LINF_200014700	1 -2-Dihydroxy-3-keto-5-methylthiopentene dioxygenase - putative	2.725
LINF_350038300	60S ribosomal subunit protein L31 - putative	2.004		LINF_270009200	heat shock protein DNAJ - putative	2.725
				LINF_360079700	SET domain containing protein - putative	2.706
				LINF_070014900	splicing factor ptsr1-like protein	2.706
				LINF_150021900	nucleolar RNA binding protein - putative	2.701
				LINF_200011800	rRNA biogenesis protein-like protein	2.681
				LINF_090013800	Uncharacterized protein of unknown function domain (DUF4486) - putative	2.667
				LINF_060009800	kinesin, putative	2.663
				LINF_270006400	Uncharacterized protein	2.662
				LINF_170016800	Mak10 subunit - NatC N(alpha)-terminal acetyltransferase - putative	2.659
				LINF_340032800	WD domain - G-beta repeat - putative	2.657
				LINF_080006400	DNA repair protein - putative	2.655
				LINF_350037300	Histidine phosphatase superfamily (branch 1) - putative	2.651
				LINF_130021600	Kinesin-13 5 - putative	2.648
				LINF_310036200	kinetoplast-associated protein-like protein	2.647
				LINF_190020000	Uncharacterized protein	2.644
				LINF_160022300	WD domain - G-beta repeat - putative	2.644
				LINF_360075300	40S ribosomal protein S8 - putative	2.64
				LINF_360044100	Uncharacterized protein	2.639
				LINF_090008200	G10 protein - putative	2.634
				LINF_240020500	translationally controlled tumor protein (TCTP) - putative	2.634
				LINF_360037500	succinyl-CoA ligase [GDP-forming] beta-chain - putative	2.621
				LINF_270022800	amino acid transporter - putative	2.618
				LINF_260018400	DNA ligase k alpha - putative	2.617
				LINF_250029700	Uncharacterized protein	2.617
				LINF_080009200	WD domain - G-beta repeat - putative	2.613
				LINF_140010800	ion transport protein-like protein	2.597
				LINF_350035200	3'-5' exonuclease - putative	2.583
				LINF_340029700	DNAj-like protein	2.577
				LINF_140017500	kinesin K39 - putative	2.575
				LINF_040014200	Uncharacterized protein	2.574
				LINF_140013600	60S ribosomal protein L21 - putative	2.573
				LINF_360050800	Uncharacterized protein	2.573
				LINF_320011500	Uncharacterized protein	2.57
				LINF_340007600	Uncharacterized protein	2.57
				LINF_350041600	iron-sulfur cluster assembly protein - putative	2.567
				LINF_090019100	Uncharacterized protein	2.566
				LINF_190015900	Uncharacterized protein	2.551
				LINF_240006600	Uncharacterized protein	2.549
				LINF_100009900	Zinc finger - C3HC4 type - putative	2.544
				LINF_090014900	Uncharacterized protein	2.511
				LINF_360039300	TFIIH basal transcription factor subunit	2.509
				LINF_280009800	Uncharacterized protein	2.509
				LINF_130021400	T-complex protein 10 C-terminus - putative	2.507
				LINF_260008400	Inosine-uridine preferring nucleoside hydrolase - putative	2.506
				LINF_080013400	Mitochondrial DNA polymerase beta-PAK - putative	2.496
				LINF_140007800	Uncharacterized protein	2.495
				LINF_340027900	Kelch motif/Galactose oxidase - central domain containing protein - putative	2.474
				LINF_040010000	Nucleotidyltransferase domain containing protein - putative	2.473
				LINF_180008400	Uncharacterized protein of unknown function domain (DUF4475) - putative	2.468
				LINF_040014400	chaperone protein DNAj - putative	2.452
				LINF_280007000	histone H2B variant	2.439
				LINF_060010200	condensin complex subunit 2, putative	2.429
				LINF_310033700	Uncharacterized protein	2.425
				LINF_360053900	Mitochondrial ATP synthase subunit, putative	2.424
				LINF_150020200	nucleoside transporter 1 - putative	2.418
				LINF_080013600	Uncharacterized protein	2.414
				LINF_200011700	kinesin heavy chain - putative	2.41
				LINF_280026700	Uncharacterized protein	2.409
				LINF_360067800	Mitochondrial processome subunit 2	2.407
				LINF_180007700	glycogen synthase kinase 3 - putative	2.406
				LINF_330037300	Mitochondrial ATP synthase subunit, putative	2.401
				LINF_280020800	Uncharacterized protein of unknown function domain (DUF423) - putative	2.398
				LINF_340028500	Uncharacterized protein	2.39
				LINF_130014400	actin-like protein - putative	2.389
				LINF_340021700	R3H-associated N-terminal domain containing protein - putative	2.387
				LINF_030011200	Mitochondrial SSU ribosomal protein, putative	2.384
				LINF_210023500	Uncharacterized protein	2.382
				LINF_260028500	Uncharacterized protein	2.378
				LINF_210008100	protein kinase - putative	2.371
				LINF_250011800	predicted zinc finger protein	2.37
				LINF_280011000	Uncharacterized protein	2.367
				LINF_080010700	eukaryotic translation initiation factor 2 beta subunit - putative	2.366
				LINF_050010100	ATP synthase F1 - alpha subunit - putative	2.364
				LINF_360024500	MORN repeat - putative	2.362
				LINF_240019600	mismatch repair protein - putative	2.36
				LINF_100016400	Uncharacterized protein	2.358
				LINF_040013200	Peptide deformylase 2 - putative	2.355
				LINF_160007600	protein tyrosine phosphatase-likie protein	2.337
				LINF_320029900	Nsp1-like C-terminal region containing protein - putative	2.333
				LINF_280025600	Double-stranded DNA-binding domain containing protein - putative	2.331
				LINF_340020800	Uncharacterized protein	2.331
				LINF_320041400	Uncharacterized protein	2.325
				LINF_280029900	eukaryotic translation initiation factor 3 subunit e- putative	2.323
				LINF_180011400	ATP-dependent zinc metallopeptidase - putative	2.321
				LINF_340026400	ubiquitin-like protein	2.313
				LINF_360049500	Uncharacterized protein	2.31
				LINF_360072600	carboxypeptidase - putative	2.305
				LINF_090012500	Methyltransferase TYW3 - putative	2.304
				LINF_330029500	Uncharacterized protein	2.303
				LINF_360073200	glucose transporter 2	2.299
				LINF_310034500	dihydrolipoamide dehydrogenase - putative	2.296
				LINF_340033000	Eukaryotic translation initiation factor 3 subunit g	2.293
				LINF_050014500	ubiquitin-conjugating enzyme E2 - putative	2.289
				LINF_360082200	acetyltransferase - putative	2.287
				LINF_180005600	Uncharacterized protein	2.287
				LINF_330027400	Uncharacterized protein	2.283
				LINF_360064700	Haemolysin-III related - putative	2.279
				LINF_340020900	Uncharacterized protein	2.277
				LINF_270008900	Nuclear pore complex protein 158	2.274
				LINF_130020900	Uncharacterized protein	2.268
				LINF_210023300	Uncharacterized protein	2.267
				LINF_270024900	glycosomal phosphoenolpyruvate carboxykinase - putative	2.265
				LINF_340049100	Uncharacterized protein of unknown function domain (DUF1620) - putative	2.265
				LINF_030010100	Uncharacterized protein	2.258
				LINF_110011900	aminopeptidase - putative	2.24
				LINF_030006700	U2 splicing auxiliary factor - putative	2.236
				LINF_360011700	DNAJ protein-like protein	2.234
				LINF_050017200	Uncharacterized protein	2.232
				LINF_360039500	cyclophilin 10 - putative	2.224
				LINF_220022200	Uncharacterized protein	2.221
				LINF_160019500	Uncharacterized protein	2.22
				LINF_330031200	Solute carrier (proton/amino acid symporter) - TRAMD3 or PAT1 - putative	2.219
				LINF_110015800	HIT zinc finger containing protein - putative	2.216
				LINF_300017700	small nuclear ribonucleoprotein polypeptide e - putative	2.216
				LINF_020005900	Uncharacterized protein	2.216
				LINF_250017400	cytochrome c oxidase VII - putative	2.213
				LINF_140014500	calpain-like cysteine peptidase - putative	2.206
				LINF_310038200	squalene synthase - putative	2.201
				LINF_330036000	Uncharacterized protein	2.199
				LINF_280005900	Uncharacterized protein	2.195
				LINF_310020700	LSD1 zinc finger containing protein - putative	2.191
				LINF_210021400	Uncharacterized protein	2.185
				LINF_280019000	prenyltransferase - putative	2.181
				LINF_120006300	Uncharacterized protein	2.172
				LINF_080007800	60S ribosomal protein L2 - putative	2.171
				LINF_040009000	anaphase promoting complex - subunit 10-like protein	2.17
				LINF_130010800	Uncharacterized protein	2.17
				LINF_200005800	Uncharacterized protein	2.169
				LINF_250026700	Minicircle replication factor 172	2.166
				LINF_110008400	14-3-3 protein 2 - putative	2.165
				LINF_090014700	ras family protein-like protein	2.165
				LINF_320017300	long chain polyunsaturated fatty acid elongation enzyme-like protein	2.161
				LINF_190015400	WD domain - G-beta repeat - putative	2.161
				LINF_300027900	Zinc-finger - C2HC-type - putative	2.159
				LINF_160018100	Mitochondrial SSU ribosomal protein, putative	2.157
				LINF_140009300	Uncharacterized protein	2.156
				LINF_320015700	chaperonin containing t-complex protein - putative	2.148
				LINF_090015000	histone h1-like protein	2.146
				LINF_360006300	PUB domain containing protein - putative	2.146
				LINF_240013800	LSU ribosomal protein, mitochondrial, putative	2.143
				LINF_190018300	SPFH domain / Band 7 family - putative	2.142
				LINF_240012300	signal recognition particle - putative	2.139
				LINF_340010100	importin beta-1 subunit - putative	2.138
				LINF_070015200	serine/threonine kinase - putative	2.135
				LINF_310038700	Uncharacterized protein	2.135
				LINF_200005500	anti-silencing protein asf 1-like protein	2.131
				LINF_110015500	Uncharacterized protein	2.13
				LINF_100015400	histone H3 - putative	2.128
				LINF_220009200	Uncharacterized protein	2.126
				LINF_160020800	kinesin - putative	2.117
				LINF_350022200	casein kinase II - putative	2.113
				LINF_210019500	Uncharacterized protein	2.113
				LINF_270020300	Uncharacterized protein	2.106
				LINF_280016000	Uncharacterized protein	2.105
				LINF_160016000	Uncharacterized protein of unknown function domain (DUF3184) - putative	2.104
				LINF_300023500	Uncharacterized protein	2.102
				LINF_270018200	Uncharacterized protein	2.1
				LINF_170014500	Myb-like DNA-binding domain containing protein - putative	2.099
				LINF_090018900	Uncharacterized protein	2.099
				LINF_250012200	myosin heavy chain kinase c-like protein	2.097
				LINF_340035400	serine acetyltransferase	2.09
				LINF_360007700	eukaryotic translation initiation factor 3 subunit L - putative	2.089
				LINF_290029300	rab-GDP dissociation inhibitor - putative	2.089
				LINF_070008800	ATP-dependent DEAD/H RNA helicase - putative	2.086
				LINF_280013700	RNA binding protein rbp16 - putative	2.086
				LINF_310012100	Mitochondrial RNA binding protein - putative	2.083
				LINF_100012600	Chromatin assembly factor 1 subunit A - putative	2.08
				LINF_130011800	PSP1 C-terminal conserved region containing protein - putative	2.074
				LINF_290012600	U3 small nucleolar ribonucleoprotein protein MPP10 - putative	2.071
				LINF_090019700	ATP-dependent helicase - putative	2.07
				LINF_360038500	pre-mRNA branch site protein p14 - putative	2.068
				LINF_360008700	Uncharacterized protein	2.064
				LINF_280037800	U5 snRNP-specific 40 kDa protein - putative	2.061
				LINF_140020900	cytoskeleton associated protein, putative	2.047
				LINF_320027400	RNA-binding protein 39 - putative	2.047
				LINF_290017300	tryparedoxin-like protein	2.037
				LINF_350019200	60S ribosomal protein L2 - putative	2.035
				LINF_270006800	proteasome alpha 7 subunit - putative	2.029
				LINF_090019500	AAA family ATPase - putative	2.023
				LINF_320023000	coatomer subunit epsilon	2.02
				LINF_130016000	leucyl-tRNA synthetase - putative	2.02
				LINF_250006400	elongation factor - putative	2.019
				LINF_220005600	transcription factor-like protein	2.019
				LINF_250013900	Uncharacterized protein	2.017
				LINF_180007000	UDP-galactopyranose mutase	2.012
				LINF_100017700	Uncharacterized protein	2.003
				LINF_350033800	RNA polymerase-associated protein LEO1 - putative	2.002
