# Supplementary material for: Identification of novel proteins and mRNAs differentially bound to the Leishmania Poly(A) Binding Proteins reveals a direct association between PABP1, the RNA-binding protein RBP23 and mRNAs encoding ribosomal proteins
Source: PLoS Negl Trop Dis. 2021 Oct 27;15(10):e0009899. doi: 10.1371/journal.pntd.0009899 (PMC8575317; doi:10.1371/journal.pntd.0009899)
Supplement: S8 Table — (XLSX) [file pntd.0009899.s014.xlsx]

## Sheet: S8 Table
S8 Table. Oligonucleotides used as primers for the amplification and cloning of the PABP2, PABP3, RBP23 and DRBD2 genes.
Primer	Sequence 5' → 3'
PABP2 F	GGATCCATGGCCTTTACTGGTCCGAAT
PABP2 R	AAGCTTAACGCTCATGTGACGGTTCAG
PABP3 F	GGATCCATGGTGGTCCCAGTGCAAC
PABP3 R	AAGCTTGTTGCCAGTGTGCTGCTGAA
RBP23 F	GGATCCATGGACGGCCGACTTGTGCAGACG
RBP23 R	AAGCTTAACACCCATCTGGATTGCTACGCTGCC
DRBD2 F	GGATCCATGATGGAGGAGCGCCACTCGCAC
DRBD2 R	AAGCTTCAATGTCTTGTTGTCGAGGCGCACGTTC
